# Supplementary material for: Comparison of the dose-response pharmacodynamic profiles of detemir and glargine in severely obese patients with type 2 diabetes: A single-blind, randomised cross-over trial
Source: PLoS One. 2018 Aug 16;13(8):e0202007. doi: 10.1371/journal.pone.0202007 (PMC6095527; doi:10.1371/journal.pone.0202007)
Supplement: S1 Dataset — (ZIP) [file pone.0202007.s007.zip]

Archive with 17 entries (16 files):
- S1 _Dataset GIR AUC.xlsx
- __MACOSX/
- __MACOSX/._S1 _Dataset GIR AUC.xlsx
- S2_Dataset GIRmax & tGIRmax.xlsx
- __MACOSX/._S2_Dataset GIRmax & tGIRmax.xlsx
- S3_Dataset Glucose concentrations.xlsx
- __MACOSX/._S3_Dataset Glucose concentrations.xlsx
- S4_Dataset insulin duration of action.xlsx
- __MACOSX/._S4_Dataset insulin duration of action.xlsx
- S5_Dataset FFA.xlsx
- __MACOSX/._S5_Dataset FFA.xlsx
- S6_Dataset C-Peptide.xlsx
- __MACOSX/._S6_Dataset C-Peptide.xlsx
- S7_Dataset Glucagon.xlsx
- __MACOSX/._S7_Dataset Glucagon.xlsx
- S8_Dataset Insulin pharmakokinetics.xlsx
- __MACOSX/._S8_Dataset Insulin pharmakokinetics.xlsx
