# Supplementary material for: Comparison of the dose-response pharmacodynamic profiles of detemir and glargine in severely obese patients with type 2 diabetes: A single-blind, randomised cross-over trial
Source: PLoS One. 2018 Aug 16;13(8):e0202007. doi: 10.1371/journal.pone.0202007 (PMC6095527; doi:10.1371/journal.pone.0202007)
Supplement: S1 Dataset — (ZIP) [file pone.0202007.s007.zip › S1 _Dataset GIR AUC.xlsx]

## Sheet: GIR AUC sum (min)
Group	Subject	Insulin type	Insulin dose	Period	Study	GIR AUC 0-30	GIR AUC 0-24	GIR AUC 24-30	GIR AUC 0-12	GIR AUC 12-24
Det HD1	1	DET	HD	2	DETHD	1358.75	1241.25	117.5	505	736.25
Det HD2	2	DET	HD	3	DETHD	3017.93	2621.05	396.875	1338.55	1282.5
Det HD3	3	DET	HD	3	DETHD	1400	1400	0	631.25	768.75
Det HD4	4	DET	HD	4	DETHD	893.75	893.75	0	470.625	423.125
Det HD6	6	DET	HD	4	DETHD	1390	1297.5	92.5	813.125	484.375
Det HD7	7	DET	HD	2	DETHD	1251.25	1251.25	0	826.25	425
Det HD9	9	DET	HD	2	DETHD	276.25	276.25	0	187.5	88.75
Det HD10	10	DET	HD	3	DETHD	2827.25	2741	86.25	1188.75	1552.25
Det HD11	11	DET	HD	2	DETHD	3261.25	2951.25	310	1766.25	1185
Det LD1	1	DET	LD	1	DETLD	153.75	153.75	0	88.125	65.625
Det LD2	2	DET	LD	2	DETLD	1412.5	1357.5	55	742.5	615
Det LD3	3	DET	LD	1	DETLD	601.25	601.25	0	447.5	153.75
Det LD4	4	DET	LD	2	DETLD	26.25	26.25	0	3.75	22.5
Det LD6	6	DET	LD	1	DETLD	599.375	599.375	0	475.625	123.75
Det LD7	7	DET	LD	1	DETLD	291.25	291.25	0	280	11.25
Det LD8	8	DET	LD	1	DETLD	423.75	423.75	0	264.375	159.375
Det LD9	9	DET	LD	1	DETLD	407.5	407.5	0	336.25	71.25
Det LD10	10	DET	LD	2	DETLD	888.75	888.75	0	534.375	354.375
Det LD11	11	DET	LD	1	DETLD	1272.5	1235	37.5	1070	165
Gla HD1	1	GLA	HD	4	GLAHD	1394.38	1150.62	243.75	476.25	674.375
Gla HD2	2	GLA	HD	4	GLAHD	2543.75	2122.5	421.25	1024.38	1098.12
Gla HD3	3	GLA	HD	2	GLAHD	1867.5	1636.88	230.625	638.75	998.125
Gla HD4	4	GLA	HD	3	GLAHD	133.75	83.75	50	32.5	51.25
Gla HD6	6	GLA	HD	3	GLAHD	2142.5	1833.75	308.75	843.75	990
Gla HD7	7	GLA	HD	3	GLAHD	1672.5	1462.5	210	663.75	798.75
Gla HD9	9	GLA	HD	3	GLAHD	458.75	308.75	150	41.25	267.5
Gla HD10	10	GLA	HD	4	GLAHD	3386.6	3386.6	0	2851.6	535
Gla HD11	11	GLA	HD	3	GLAHD	5264.25	4039.25	1225	1838.75	2200.5
Gla LD1	1	GLA	LD	3	GLALD	27.5	27.5	0	27.5	0
Gla LD2	2	GLA	LD	1	GLALD	1028.75	843.125	185.625	496.25	346.875
Gla LD3	3	GLA	LD	4	GLALD	308.75	155	153.75	126.25	28.75
Gla LD4	4	GLA	LD	1	GLALD	35	35	0	0	35
Gla LD6	6	GLA	LD	2	GLALD	936.25	872.5	63.75	646.25	226.25
Gla LD8	8	GLA	LD	2	GLALD	607.5	513.75	93.75	308.75	205
Gla LD9	9	GLA	LD	4	GLALD	26.25	26.25	0	26.25	0
Gla LD10	10	GLA	LD	1	GLALD	287.5	287.5	0	165	122.5
Gla LD11	11	GLA	LD	4	GLALD	3802.5	3802.5	0	3568.75	233.75

## Sheet: Desc_HID
1	1.24928	1251.25
2	1.24857	2827.25
3	1.24785	1251.25
4	1.24714	2827.25
5	1.24642	1251.25
6	1.24571	2827.25
7	1.24499	1251.25
8	1.24428	2827.25
9	1.24356	1251.25
10	1.24285	2827.25
11	1.24213	1251.25
12	1.24142	2827.25
13	1.2407	1251.25
14	1.23999	2827.25
15	1.23927	1251.25
16	1.23856	2827.25
17	1.23784	1251.25
18	1.23712	2827.25
19	1.23641	1251.25
20	1.23569	2827.25
21	1.23498	1251.25
22	1.23426	2827.25
23	1.23355	1251.25
24	1.23283	2827.25
25	1.23212	1251.25
26	1.2314	2827.25
27	1.23069	1251.25
28	1.22997	2827.25
29	1.22926	1251.25
30	1.22854	2827.25
31	1.22783	1251.25
32	1.22711	2827.25
33	1.22639	1251.25
34	1.22568	2827.25
35	1.22496	1251.25
36	1.22425	2827.25
37	1.22353	1251.25
38	1.22282	2827.25
39	1.2221	1251.25
40	1.22139	2827.25
41	1.22067	1251.25
42	1.21996	2827.25
43	1.21924	1251.25
44	1.21853	2827.25
45	1.21781	1251.25
46	1.2171	2827.25
47	1.21638	1251.25
48	1.21567	2827.25
49	1.21495	1251.25
50	1.21423	2827.25
51	1.21352	1251.25
52	1.2128	2827.25
53	1.21209	1251.25
54	1.21137	2827.25
55	1.21066	1251.25
56	1.20994	2827.25
57	1.20923	1251.25
58	1.20851	2827.25
59	1.2078	1251.25
60	1.20708	2827.25
61	1.20637	1251.25
62	1.20565	2827.25
63	1.20494	1251.25
64	1.20422	2827.25
65	1.20351	1251.25
66	1.20279	2827.25
67	1.20207	1251.25
68	1.20136	2827.25
69	1.20064	1251.25
70	1.19993	2827.25
71	1.19921	1251.25
72	1.1985	2827.25
73	1.19778	1251.25
74	1.19707	2827.25
75	1.19635	1251.25
76	1.19564	2827.25
77	1.19492	1251.25
78	1.19421	2827.25
79	1.19349	1251.25
80	1.19278	2827.25
81	1.19206	1251.25
82	1.19134	2827.25
83	1.19063	1251.25
84	1.18991	2827.25
85	1.1892	1251.25
86	1.18848	2827.25
87	1.18777	1251.25
88	1.18705	2827.25
89	1.18634	1251.25
90	1.18562	2827.25
91	1.18491	1251.25
92	1.18419	2827.25
93	1.18348	1251.25
94	1.18276	2827.25
95	1.18205	1251.25
96	1.18133	2827.25
97	1.18062	1251.25
98	1.1799	2827.25
99	1.17918	1251.25
100	1.17847	2827.25
101	1.17775	1251.25
102	1.17704	2827.25
103	1.17632	1251.25
104	1.17561	2827.25
105	1.17489	1251.25
106	1.17418	2827.25
107	1.17346	1251.25
108	1.17275	2827.25
109	1.17203	1251.25
110	1.17132	2827.25
111	1.1706	1251.25
112	1.16989	2827.25
113	1.16917	1251.25
114	1.16845	2827.25
115	1.16774	1251.25
116	1.16702	2827.25
117	1.16631	1251.25
118	1.16559	2827.25
119	1.16488	1251.25
120	1.16416	2827.25
121	1.16345	1251.25
122	1.16273	2827.25
123	1.16202	1251.25
124	1.1613	2827.25
125	1.16059	1251.25
126	1.15987	2827.25
127	1.15916	1251.25
128	1.15844	2827.25
129	1.15773	1251.25
130	1.15701	2827.25
131	1.15629	1251.25
132	1.15558	2827.25
133	1.15486	1251.25
134	1.15415	2827.25
135	1.15343	1251.25
136	1.15272	2827.25
137	1.152	1251.25
138	1.15129	2827.25
139	1.15057	1251.25
140	1.14986	2827.25
141	1.14914	1251.25
142	1.14843	2827.25
143	1.14771	1251.25
144	1.147	2827.25
145	1.14628	1251.25
146	1.14557	2827.25
147	1.14485	1251.25
148	1.14413	2827.25
149	1.14342	1251.25
150	1.1427	2827.25
151	1.14199	1251.25
152	1.14127	2827.25
153	1.14056	1251.25
154	1.13984	2827.25
155	1.13913	1251.25
156	1.13841	2827.25
157	1.1377	1251.25
158	1.13698	2827.25
159	1.13627	1251.25
160	1.13555	2827.25
161	1.13484	1251.25
162	1.13412	2827.25
163	1.1334	1251.25
164	1.13269	2827.25
165	1.13197	1251.25
166	1.13126	2827.25
167	1.13054	1251.25
168	1.12983	2827.25
169	1.12911	1251.25
170	1.1284	2827.25
171	1.12768	1251.25
172	1.12697	2827.25
173	1.12625	1251.25
174	1.12554	2827.25
175	1.12482	1251.25
176	1.12411	2827.25
177	1.12339	1251.25
178	1.12268	2827.25
179	1.12196	1251.25
180	1.12124	2827.25
181	1.12053	1251.25
182	1.11981	2827.25
183	1.1191	1251.25
184	1.11838	2827.25
185	1.11767	1251.25
186	1.11695	2827.25
187	1.11624	1251.25
188	1.11552	2827.25
189	1.11481	1251.25
190	1.11409	2827.25
191	1.11338	1251.25
192	1.11266	2827.25
193	1.11195	1251.25
194	1.11123	2827.25
195	1.11052	1251.25
196	1.1098	2827.25
197	1.10908	1251.25
198	1.10837	2827.25
199	1.10765	1251.25
200	1.10694	2827.25
201	1.10622	1251.25
202	1.10551	2827.25
203	1.10479	1251.25
204	1.10408	2827.25
205	1.10336	1251.25
206	1.10265	2827.25
207	1.10193	1251.25
208	1.10122	2827.25
209	1.1005	1251.25
210	1.09979	2827.25
211	1.09907	1251.25
212	1.09835	2827.25
213	1.09764	1251.25
214	1.09692	2827.25
215	1.09621	1251.25
216	1.09549	2827.25
217	1.09478	1251.25
218	1.09406	2827.25
219	1.09335	1251.25
220	1.09263	2827.25
221	1.09192	1251.25
222	1.0912	2827.25
223	1.09049	1251.25
224	1.08977	2827.25
225	1.08906	1251.25
226	1.08834	2827.25
227	1.08763	1251.25
228	1.08691	2827.25
229	1.08619	1251.25
230	1.08548	2827.25
231	1.08476	1251.25
232	1.08405	2827.25
233	1.08333	1251.25
234	1.08262	2827.25
235	1.0819	1251.25
236	1.08119	2827.25
237	1.08047	1251.25
238	1.07976	2827.25
239	1.07904	1251.25
240	1.07833	2827.25
241	1.07761	1251.25
242	1.0769	2827.25
243	1.07618	1251.25
244	1.07546	2827.25
245	1.07475	1251.25
246	1.07403	2827.25
247	1.07332	1251.25
248	1.0726	2827.25
249	1.07189	1251.25
250	1.07117	2827.25
251	1.07046	1251.25
252	1.06974	2827.25
253	1.06903	1251.25
254	1.06831	2827.25
255	1.0676	1251.25
256	1.06688	2827.25
257	1.06617	1251.25
258	1.06545	2827.25
259	1.06474	1251.25
260	1.06402	2827.25
261	1.0633	1251.25
262	1.06259	2827.25
263	1.06187	1251.25
264	1.06116	2827.25
265	1.06044	1251.25
266	1.05973	2827.25
267	1.05901	1251.25
268	1.0583	2827.25
269	1.05758	1251.25
270	1.05687	2827.25
271	1.05615	1251.25
272	1.05544	2827.25
273	1.05472	1251.25
274	1.05401	2827.25
275	1.05329	1251.25
276	1.05258	2827.25
277	1.05186	1251.25
278	1.05114	2827.25
279	1.05043	1251.25
280	1.04971	2827.25
281	1.049	1251.25
282	1.04828	2827.25
283	1.04757	1251.25
284	1.04685	2827.25
285	1.04614	1251.25
286	1.04542	2827.25
287	1.04471	1251.25
288	1.04399	2827.25
289	1.04328	1251.25
290	1.04256	2827.25
291	1.04185	1251.25
292	1.04113	2827.25
293	1.04041	1251.25
294	1.0397	2827.25
295	1.03898	1251.25
296	1.03827	2827.25
297	1.03755	1251.25
298	1.03684	2827.25
299	1.03612	1251.25
300	1.03541	2827.25
301	1.03469	1251.25
302	1.03398	2827.25
303	1.03326	1251.25
304	1.03255	2827.25
305	1.03183	1251.25
306	1.03112	2827.25
307	1.0304	1251.25
308	1.02969	2827.25
309	1.02897	1251.25
310	1.02825	2827.25
311	1.02754	1251.25
312	1.02682	2827.25
313	1.02611	1251.25
314	1.02539	2827.25
315	1.02468	1251.25
316	1.02396	2827.25
317	1.02325	1251.25
318	1.02253	2827.25
319	1.02182	1251.25
320	1.0211	2827.25
321	1.02039	1251.25
322	1.01967	2827.25
323	1.01896	1251.25
324	1.01824	2827.25
325	1.01753	1251.25
326	1.01681	2827.25
327	1.01609	1251.25
328	1.01538	2827.25
329	1.01466	1251.25
330	1.01395	2827.25
331	1.01323	1251.25
332	1.01252	2827.25
333	1.0118	1251.25
334	1.01109	2827.25
335	1.01037	1251.25
336	1.00966	2827.25
337	1.00894	1251.25
338	1.00823	2827.25
339	1.00751	1251.25
340	1.0068	2827.25
341	1.00608	1251.25
342	1.00536	2827.25
343	1.00465	1251.25
344	1.00393	2827.25
345	1.00322	1251.25
346	1.0025	2827.25
347	1.00179	1251.25
348	1.00107	2827.25
349	1.00036	1251.25
350	0.999642	2827.25
351	0.998927	1251.25
352	0.998212	2827.25
353	0.997496	1251.25
354	0.996781	2827.25
355	0.996066	1251.25
356	0.995351	2827.25
357	0.994635	1251.25
358	0.99392	2827.25
359	0.993205	1251.25
360	0.992489	2827.25
361	0.991774	1251.25
362	0.991059	2827.25
363	0.990343	1251.25
364	0.989628	2827.25
365	0.988913	1251.25
366	0.988197	2827.25
367	0.987482	1251.25
368	0.986767	2827.25
369	0.986052	1251.25
370	0.985336	2827.25
371	0.984621	1251.25
372	0.983906	2827.25
373	0.98319	1251.25
374	0.982475	2827.25
375	0.98176	1251.25
376	0.981044	2827.25
377	0.980329	1251.25
378	0.979614	2827.25
379	0.978898	1251.25
380	0.978183	2827.25
381	0.977468	1251.25
382	0.976753	2827.25
383	0.976037	1251.25
384	0.975322	2827.25
385	0.974607	1251.25
386	0.973891	2827.25
387	0.973176	1251.25
388	0.972461	2827.25
389	0.971745	1251.25
390	0.97103	2827.25
391	0.970315	1251.25
392	0.969599	2827.25
393	0.968884	1251.25
394	0.968169	2827.25
395	0.967454	1251.25
396	0.966738	2827.25
397	0.966023	1251.25
398	0.965308	2827.25
399	0.964592	1251.25
400	0.963877	2827.25
401	0.963162	1251.25
402	0.962446	2827.25
403	0.961731	1251.25
404	0.961016	2827.25
405	0.9603	1251.25
406	0.959585	2827.25
407	0.95887	1251.25
408	0.958155	2827.25
409	0.957439	1251.25
410	0.956724	2827.25
411	0.956009	1251.25
412	0.955293	2827.25
413	0.954578	1251.25
414	0.953863	2827.25
415	0.953147	1251.25
416	0.952432	2827.25
417	0.951717	1251.25
418	0.951001	2827.25
419	0.950286	1251.25
420	0.949571	2827.25
421	0.948856	1251.25
422	0.94814	2827.25
423	0.947425	1251.25
424	0.94671	2827.25
425	0.945994	1251.25
426	0.945279	2827.25
427	0.944564	1251.25
428	0.943848	2827.25
429	0.943133	1251.25
430	0.942418	2827.25
431	0.941702	1251.25
432	0.940987	2827.25
433	0.940272	1251.25
434	0.939557	2827.25
435	0.938841	1251.25
436	0.938126	2827.25
437	0.937411	1251.25
438	0.936695	2827.25
439	0.93598	1251.25
440	0.935265	2827.25
441	0.934549	1251.25
442	0.933834	2827.25
443	0.933119	1251.25
444	0.932403	2827.25
445	0.931688	1251.25
446	0.930973	2827.25
447	0.930258	1251.25
448	0.929542	2827.25
449	0.928827	1251.25
450	0.928112	2827.25
451	0.927396	1251.25
452	0.926681	2827.25
453	0.925966	1251.25
454	0.92525	2827.25
455	0.924535	1251.25
456	0.92382	2827.25
457	0.923104	1251.25
458	0.922389	2827.25
459	0.921674	1251.25
460	0.920959	2827.25
461	0.920243	1251.25
462	0.919528	2827.25
463	0.918813	1251.25
464	0.918097	2827.25
465	0.917382	1251.25
466	0.916667	2827.25
467	0.915951	1251.25
468	0.915236	2827.25
469	0.914521	1251.25
470	0.913805	2827.25
471	0.91309	1251.25
472	0.912375	2827.25
473	0.91166	1251.25
474	0.910944	2827.25
475	0.910229	1251.25
476	0.909514	2827.25
477	0.908798	1251.25
478	0.908083	2827.25
479	0.907368	1251.25
480	0.906652	2827.25
481	0.905937	1251.25
482	0.905222	2827.25
483	0.904506	1251.25
484	0.903791	2827.25
485	0.903076	1251.25
486	0.902361	2827.25
487	0.901645	1251.25
488	0.90093	2827.25
489	0.900215	1251.25
490	0.899499	2827.25
491	0.898784	1251.25
492	0.898069	2827.25
493	0.897353	1251.25
494	0.896638	2827.25
495	0.895923	1251.25
496	0.895207	2827.25
497	0.894492	1251.25
498	0.893777	2827.25
499	0.893062	1251.25
500	0.892346	2827.25
501	0.891631	1251.25
502	0.890916	2827.25
503	0.8902	1251.25
504	0.889485	2827.25
505	0.88877	1251.25
506	0.888054	2827.25
507	0.887339	1251.25
508	0.886624	2827.25
509	0.885908	1251.25
510	0.885193	2827.25
511	0.884478	1251.25
512	0.883763	2827.25
513	0.883047	1251.25
514	0.882332	2827.25
515	0.881617	1251.25
516	0.880901	2827.25
517	0.880186	1251.25
518	0.879471	2827.25
519	0.878755	1251.25
520	0.87804	2827.25
521	0.877325	1251.25
522	0.876609	2827.25
523	0.875894	1251.25
524	0.875179	2827.25
525	0.874464	1251.25
526	0.873748	2827.25
527	0.873033	1251.25
528	0.872318	2827.25
529	0.871602	1251.25
530	0.870887	2827.25
531	0.870172	1251.25
532	0.869456	2827.25
533	0.868741	1251.25
534	0.868026	2827.25
535	0.86731	1251.25
536	0.866595	2827.25
537	0.86588	1251.25
538	0.865165	2827.25
539	0.864449	1251.25
540	0.863734	2827.25
541	0.863019	1251.25
542	0.862303	2827.25
543	0.861588	1251.25
544	0.860873	2827.25
545	0.860157	1251.25
546	0.859442	2827.25
547	0.858727	1251.25
548	0.858011	2827.25
549	0.857296	1251.25
550	0.856581	2827.25
551	0.855866	1251.25
552	0.85515	2827.25
553	0.854435	1251.25
554	0.85372	2827.25
555	0.853004	1251.25
556	0.852289	2827.25
557	0.851574	1251.25
558	0.850858	2827.25
559	0.850143	1251.25
560	0.849428	2827.25
561	0.848712	1251.25
562	0.847997	2827.25
563	0.847282	1251.25
564	0.846567	2827.25
565	0.845851	1251.25
566	0.845136	2827.25
567	0.844421	1251.25
568	0.843705	2827.25
569	0.84299	1251.25
570	0.842275	2827.25
571	0.841559	1251.25
572	0.840844	2827.25
573	0.840129	1251.25
574	0.839413	2827.25
575	0.838698	1251.25
576	0.837983	2827.25
577	0.837268	1251.25
578	0.836552	2827.25
579	0.835837	1251.25
580	0.835122	2827.25
581	0.834406	1251.25
582	0.833691	2827.25
583	0.832976	1251.25
584	0.83226	2827.25
585	0.831545	1251.25
586	0.83083	2827.25
587	0.830114	1251.25
588	0.829399	2827.25
589	0.828684	1251.25
590	0.827969	2827.25
591	0.827253	1251.25
592	0.826538	2827.25
593	0.825823	1251.25
594	0.825107	2827.25
595	0.824392	1251.25
596	0.823677	2827.25
597	0.822961	1251.25
598	0.822246	2827.25
599	0.821531	1251.25
600	0.820815	2827.25
601	0.8201	1251.25
602	0.819385	2827.25
603	0.81867	1251.25
604	0.817954	2827.25
605	0.817239	1251.25
606	0.816524	2827.25
607	0.815808	1251.25
608	0.815093	2827.25
609	0.814378	1251.25
610	0.813662	2827.25
611	0.812947	1251.25
612	0.812232	2827.25
613	0.811516	1251.25
614	0.810801	2827.25
615	0.810086	1251.25
616	0.809371	2827.25
617	0.808655	1251.25
618	0.80794	2827.25
619	0.807225	1251.25
620	0.806509	2827.25
621	0.805794	1251.25
622	0.805079	2827.25
623	0.804363	1251.25
624	0.803648	2827.25
625	0.802933	1251.25
626	0.802217	2827.25
627	0.801502	1251.25
628	0.800787	2827.25
629	0.800072	1251.25
630	0.799356	2827.25
631	0.798641	1251.25
632	0.797926	2827.25
633	0.79721	1251.25
634	0.796495	2827.25
635	0.79578	1251.25
636	0.795064	2827.25
637	0.794349	1251.25
638	0.793634	2827.25
639	0.792918	1251.25
640	0.792203	2827.25
641	0.791488	1251.25
642	0.790773	2827.25
643	0.790057	1251.25
644	0.789342	2827.25
645	0.788627	1251.25
646	0.787911	2827.25
647	0.787196	1251.25
648	0.786481	2827.25
649	0.785765	1251.25
650	0.78505	2827.25
651	0.784335	1251.25
652	0.783619	2827.25
653	0.782904	1251.25
654	0.782189	2827.25
655	0.781474	1251.25
656	0.780758	2827.25
657	0.780043	1251.25
658	0.779328	2827.25
659	0.778612	1251.25
660	0.777897	2827.25
661	0.777182	1251.25
662	0.776466	2827.25
663	0.775751	1251.25
664	0.775036	2827.25
665	0.77432	1251.25
666	0.773605	2827.25
667	0.77289	1251.25
668	0.772175	2827.25
669	0.771459	1251.25
670	0.770744	2827.25
671	0.770029	1251.25
672	0.769313	2827.25
673	0.768598	1251.25
674	0.767883	2827.25
675	0.767167	1251.25
676	0.766452	2827.25
677	0.765737	1251.25
678	0.765021	2827.25
679	0.764306	1251.25
680	0.763591	2827.25
681	0.762876	1251.25
682	0.76216	2827.25
683	0.761445	1251.25
684	0.76073	2827.25
685	0.760014	1251.25
686	0.759299	2827.25
687	0.758584	1251.25
688	0.757868	2827.25
689	0.757153	1251.25
690	0.756438	2827.25
691	0.755722	1251.25
692	0.755007	2827.25
693	0.754292	1251.25
694	0.753577	2827.25
695	0.752861	1251.25
696	0.752146	2827.25
697	0.751431	1251.25
698	0.750715	2827.25
699	0.75	1251.25
700	0.749285	2827.25

## Sheet: Desc_HID1
1	1.24928	320.312
2	1.24857	816.875
3	1.24785	320.312
4	1.24714	816.875
5	1.24642	320.312
6	1.24571	816.875
7	1.24499	320.312
8	1.24428	816.875
9	1.24356	320.312
10	1.24285	816.875
11	1.24213	320.312
12	1.24142	816.875
13	1.2407	320.312
14	1.23999	816.875
15	1.23927	320.312
16	1.23856	816.875
17	1.23784	320.312
18	1.23712	816.875
19	1.23641	320.312
20	1.23569	816.875
21	1.23498	320.312
22	1.23426	816.875
23	1.23355	320.312
24	1.23283	816.875
25	1.23212	320.312
26	1.2314	816.875
27	1.23069	320.312
28	1.22997	816.875
29	1.22926	320.312
30	1.22854	816.875
31	1.22783	320.312
32	1.22711	816.875
33	1.22639	320.312
34	1.22568	816.875
35	1.22496	320.312
36	1.22425	816.875
37	1.22353	320.312
38	1.22282	816.875
39	1.2221	320.312
40	1.22139	816.875
41	1.22067	320.312
42	1.21996	816.875
43	1.21924	320.312
44	1.21853	816.875
45	1.21781	320.312
46	1.2171	816.875
47	1.21638	320.312
48	1.21567	816.875
49	1.21495	320.312
50	1.21423	816.875
51	1.21352	320.312
52	1.2128	816.875
53	1.21209	320.312
54	1.21137	816.875
55	1.21066	320.312
56	1.20994	816.875
57	1.20923	320.312
58	1.20851	816.875
59	1.2078	320.312
60	1.20708	816.875
61	1.20637	320.312
62	1.20565	816.875
63	1.20494	320.312
64	1.20422	816.875
65	1.20351	320.312
66	1.20279	816.875
67	1.20207	320.312
68	1.20136	816.875
69	1.20064	320.312
70	1.19993	816.875
71	1.19921	320.312
72	1.1985	816.875
73	1.19778	320.312
74	1.19707	816.875
75	1.19635	320.312
76	1.19564	816.875
77	1.19492	320.312
78	1.19421	816.875
79	1.19349	320.312
80	1.19278	816.875
81	1.19206	320.312
82	1.19134	816.875
83	1.19063	320.312
84	1.18991	816.875
85	1.1892	320.312
86	1.18848	816.875
87	1.18777	320.312
88	1.18705	816.875
89	1.18634	320.312
90	1.18562	816.875
91	1.18491	320.312
92	1.18419	816.875
93	1.18348	320.312
94	1.18276	816.875
95	1.18205	320.312
96	1.18133	816.875
97	1.18062	320.312
98	1.1799	816.875
99	1.17918	320.312
100	1.17847	816.875
101	1.17775	320.312
102	1.17704	816.875
103	1.17632	320.312
104	1.17561	816.875
105	1.17489	320.312
106	1.17418	816.875
107	1.17346	320.312
108	1.17275	816.875
109	1.17203	320.312
110	1.17132	816.875
111	1.1706	320.312
112	1.16989	816.875
113	1.16917	320.312
114	1.16845	816.875
115	1.16774	320.312
116	1.16702	816.875
117	1.16631	320.312
118	1.16559	816.875
119	1.16488	320.312
120	1.16416	816.875
121	1.16345	320.312
122	1.16273	816.875
123	1.16202	320.312
124	1.1613	816.875
125	1.16059	320.312
126	1.15987	816.875
127	1.15916	320.312
128	1.15844	816.875
129	1.15773	320.312
130	1.15701	816.875
131	1.15629	320.312
132	1.15558	816.875
133	1.15486	320.312
134	1.15415	816.875
135	1.15343	320.312
136	1.15272	816.875
137	1.152	320.312
138	1.15129	816.875
139	1.15057	320.312
140	1.14986	816.875
141	1.14914	320.312
142	1.14843	816.875
143	1.14771	320.312
144	1.147	816.875
145	1.14628	320.312
146	1.14557	816.875
147	1.14485	320.312
148	1.14413	816.875
149	1.14342	320.312
150	1.1427	816.875
151	1.14199	320.312
152	1.14127	816.875
153	1.14056	320.312
154	1.13984	816.875
155	1.13913	320.312
156	1.13841	816.875
157	1.1377	320.312
158	1.13698	816.875
159	1.13627	320.312
160	1.13555	816.875
161	1.13484	320.312
162	1.13412	816.875
163	1.1334	320.312
164	1.13269	816.875
165	1.13197	320.312
166	1.13126	816.875
167	1.13054	320.312
168	1.12983	816.875
169	1.12911	320.312
170	1.1284	816.875
171	1.12768	320.312
172	1.12697	816.875
173	1.12625	320.312
174	1.12554	816.875
175	1.12482	320.312
176	1.12411	816.875
177	1.12339	320.312
178	1.12268	816.875
179	1.12196	320.312
180	1.12124	816.875
181	1.12053	320.312
182	1.11981	816.875
183	1.1191	320.312
184	1.11838	816.875
185	1.11767	320.312
186	1.11695	816.875
187	1.11624	320.312
188	1.11552	816.875
189	1.11481	320.312
190	1.11409	816.875
191	1.11338	320.312
192	1.11266	816.875
193	1.11195	320.312
194	1.11123	816.875
195	1.11052	320.312
196	1.1098	816.875
197	1.10908	320.312
198	1.10837	816.875
199	1.10765	320.312
200	1.10694	816.875
201	1.10622	320.312
202	1.10551	816.875
203	1.10479	320.312
204	1.10408	816.875
205	1.10336	320.312
206	1.10265	816.875
207	1.10193	320.312
208	1.10122	816.875
209	1.1005	320.312
210	1.09979	816.875
211	1.09907	320.312
212	1.09835	816.875
213	1.09764	320.312
214	1.09692	816.875
215	1.09621	320.312
216	1.09549	816.875
217	1.09478	320.312
218	1.09406	816.875
219	1.09335	320.312
220	1.09263	816.875
221	1.09192	320.312
222	1.0912	816.875
223	1.09049	320.312
224	1.08977	816.875
225	1.08906	320.312
226	1.08834	816.875
227	1.08763	320.312
228	1.08691	816.875
229	1.08619	320.312
230	1.08548	816.875
231	1.08476	320.312
232	1.08405	816.875
233	1.08333	320.312
234	1.08262	816.875
235	1.0819	320.312
236	1.08119	816.875
237	1.08047	320.312
238	1.07976	816.875
239	1.07904	320.312
240	1.07833	816.875
241	1.07761	320.312
242	1.0769	816.875
243	1.07618	320.312
244	1.07546	816.875
245	1.07475	320.312
246	1.07403	816.875
247	1.07332	320.312
248	1.0726	816.875
249	1.07189	320.312
250	1.07117	816.875
251	1.07046	320.312
252	1.06974	816.875
253	1.06903	320.312
254	1.06831	816.875
255	1.0676	320.312
256	1.06688	816.875
257	1.06617	320.312
258	1.06545	816.875
259	1.06474	320.312
260	1.06402	816.875
261	1.0633	320.312
262	1.06259	816.875
263	1.06187	320.312
264	1.06116	816.875
265	1.06044	320.312
266	1.05973	816.875
267	1.05901	320.312
268	1.0583	816.875
269	1.05758	320.312
270	1.05687	816.875
271	1.05615	320.312
272	1.05544	816.875
273	1.05472	320.312
274	1.05401	816.875
275	1.05329	320.312
276	1.05258	816.875
277	1.05186	320.312
278	1.05114	816.875
279	1.05043	320.312
280	1.04971	816.875
281	1.049	320.312
282	1.04828	816.875
283	1.04757	320.312
284	1.04685	816.875
285	1.04614	320.312
286	1.04542	816.875
287	1.04471	320.312
288	1.04399	816.875
289	1.04328	320.312
290	1.04256	816.875
291	1.04185	320.312
292	1.04113	816.875
293	1.04041	320.312
294	1.0397	816.875
295	1.03898	320.312
296	1.03827	816.875
297	1.03755	320.312
298	1.03684	816.875
299	1.03612	320.312
300	1.03541	816.875
301	1.03469	320.312
302	1.03398	816.875
303	1.03326	320.312
304	1.03255	816.875
305	1.03183	320.312
306	1.03112	816.875
307	1.0304	320.312
308	1.02969	816.875
309	1.02897	320.312
310	1.02825	816.875
311	1.02754	320.312
312	1.02682	816.875
313	1.02611	320.312
314	1.02539	816.875
315	1.02468	320.312
316	1.02396	816.875
317	1.02325	320.312
318	1.02253	816.875
319	1.02182	320.312
320	1.0211	816.875
321	1.02039	320.312
322	1.01967	816.875
323	1.01896	320.312
324	1.01824	816.875
325	1.01753	320.312
326	1.01681	816.875
327	1.01609	320.312
328	1.01538	816.875
329	1.01466	320.312
330	1.01395	816.875
331	1.01323	320.312
332	1.01252	816.875
333	1.0118	320.312
334	1.01109	816.875
335	1.01037	320.312
336	1.00966	816.875
337	1.00894	320.312
338	1.00823	816.875
339	1.00751	320.312
340	1.0068	816.875
341	1.00608	320.312
342	1.00536	816.875
343	1.00465	320.312
344	1.00393	816.875
345	1.00322	320.312
346	1.0025	816.875
347	1.00179	320.312
348	1.00107	816.875
349	1.00036	320.312
350	0.999642	816.875
351	0.998927	320.312
352	0.998212	816.875
353	0.997496	320.312
354	0.996781	816.875
355	0.996066	320.312
356	0.995351	816.875
357	0.994635	320.312
358	0.99392	816.875
359	0.993205	320.312
360	0.992489	816.875
361	0.991774	320.312
362	0.991059	816.875
363	0.990343	320.312
364	0.989628	816.875
365	0.988913	320.312
366	0.988197	816.875
367	0.987482	320.312
368	0.986767	816.875
369	0.986052	320.312
370	0.985336	816.875
371	0.984621	320.312
372	0.983906	816.875
373	0.98319	320.312
374	0.982475	816.875
375	0.98176	320.312
376	0.981044	816.875
377	0.980329	320.312
378	0.979614	816.875
379	0.978898	320.312
380	0.978183	816.875
381	0.977468	320.312
382	0.976753	816.875
383	0.976037	320.312
384	0.975322	816.875
385	0.974607	320.312
386	0.973891	816.875
387	0.973176	320.312
388	0.972461	816.875
389	0.971745	320.312
390	0.97103	816.875
391	0.970315	320.312
392	0.969599	816.875
393	0.968884	320.312
394	0.968169	816.875
395	0.967454	320.312
396	0.966738	816.875
397	0.966023	320.312
398	0.965308	816.875
399	0.964592	320.312
400	0.963877	816.875
401	0.963162	320.312
402	0.962446	816.875
403	0.961731	320.312
404	0.961016	816.875
405	0.9603	320.312
406	0.959585	816.875
407	0.95887	320.312
408	0.958155	816.875
409	0.957439	320.312
410	0.956724	816.875
411	0.956009	320.312
412	0.955293	816.875
413	0.954578	320.312
414	0.953863	816.875
415	0.953147	320.312
416	0.952432	816.875
417	0.951717	320.312
418	0.951001	816.875
419	0.950286	320.312
420	0.949571	816.875
421	0.948856	320.312
422	0.94814	816.875
423	0.947425	320.312
424	0.94671	816.875
425	0.945994	320.312
426	0.945279	816.875
427	0.944564	320.312
428	0.943848	816.875
429	0.943133	320.312
430	0.942418	816.875
431	0.941702	320.312
432	0.940987	816.875
433	0.940272	320.312
434	0.939557	816.875
435	0.938841	320.312
436	0.938126	816.875
437	0.937411	320.312
438	0.936695	816.875
439	0.93598	320.312
440	0.935265	816.875
441	0.934549	320.312
442	0.933834	816.875
443	0.933119	320.312
444	0.932403	816.875
445	0.931688	320.312
446	0.930973	816.875
447	0.930258	320.312
448	0.929542	816.875
449	0.928827	320.312
450	0.928112	816.875
451	0.927396	320.312
452	0.926681	816.875
453	0.925966	320.312
454	0.92525	816.875
455	0.924535	320.312
456	0.92382	816.875
457	0.923104	320.312
458	0.922389	816.875
459	0.921674	320.312
460	0.920959	816.875
461	0.920243	320.312
462	0.919528	816.875
463	0.918813	320.312
464	0.918097	816.875
465	0.917382	320.312
466	0.916667	816.875
467	0.915951	320.312
468	0.915236	816.875
469	0.914521	320.312
470	0.913805	816.875
471	0.91309	320.312
472	0.912375	816.875
473	0.91166	320.312
474	0.910944	816.875
475	0.910229	320.312
476	0.909514	816.875
477	0.908798	320.312
478	0.908083	816.875
479	0.907368	320.312
480	0.906652	816.875
481	0.905937	320.312
482	0.905222	816.875
483	0.904506	320.312
484	0.903791	816.875
485	0.903076	320.312
486	0.902361	816.875
487	0.901645	320.312
488	0.90093	816.875
489	0.900215	320.312
490	0.899499	816.875
491	0.898784	320.312
492	0.898069	816.875
493	0.897353	320.312
494	0.896638	816.875
495	0.895923	320.312
496	0.895207	816.875
497	0.894492	320.312
498	0.893777	816.875
499	0.893062	320.312
500	0.892346	816.875
501	0.891631	320.312
502	0.890916	816.875
503	0.8902	320.312
504	0.889485	816.875
505	0.88877	320.312
506	0.888054	816.875
507	0.887339	320.312
508	0.886624	816.875
509	0.885908	320.312
510	0.885193	816.875
511	0.884478	320.312
512	0.883763	816.875
513	0.883047	320.312
514	0.882332	816.875
515	0.881617	320.312
516	0.880901	816.875
517	0.880186	320.312
518	0.879471	816.875
519	0.878755	320.312
520	0.87804	816.875
521	0.877325	320.312
522	0.876609	816.875
523	0.875894	320.312
524	0.875179	816.875
525	0.874464	320.312
526	0.873748	816.875
527	0.873033	320.312
528	0.872318	816.875
529	0.871602	320.312
530	0.870887	816.875
531	0.870172	320.312
532	0.869456	816.875
533	0.868741	320.312
534	0.868026	816.875
535	0.86731	320.312
536	0.866595	816.875
537	0.86588	320.312
538	0.865165	816.875
539	0.864449	320.312
540	0.863734	816.875
541	0.863019	320.312
542	0.862303	816.875
543	0.861588	320.312
544	0.860873	816.875
545	0.860157	320.312
546	0.859442	816.875
547	0.858727	320.312
548	0.858011	816.875
549	0.857296	320.312
550	0.856581	816.875
551	0.855866	320.312
552	0.85515	816.875
553	0.854435	320.312
554	0.85372	816.875
555	0.853004	320.312
556	0.852289	816.875
557	0.851574	320.312
558	0.850858	816.875
559	0.850143	320.312
560	0.849428	816.875
561	0.848712	320.312
562	0.847997	816.875
563	0.847282	320.312
564	0.846567	816.875
565	0.845851	320.312
566	0.845136	816.875
567	0.844421	320.312
568	0.843705	816.875
569	0.84299	320.312
570	0.842275	816.875
571	0.841559	320.312
572	0.840844	816.875
573	0.840129	320.312
574	0.839413	816.875
575	0.838698	320.312
576	0.837983	816.875
577	0.837268	320.312
578	0.836552	816.875
579	0.835837	320.312
580	0.835122	816.875
581	0.834406	320.312
582	0.833691	816.875
583	0.832976	320.312
584	0.83226	816.875
585	0.831545	320.312
586	0.83083	816.875
587	0.830114	320.312
588	0.829399	816.875
589	0.828684	320.312
590	0.827969	816.875
591	0.827253	320.312
592	0.826538	816.875
593	0.825823	320.312
594	0.825107	816.875
595	0.824392	320.312
596	0.823677	816.875
597	0.822961	320.312
598	0.822246	816.875
599	0.821531	320.312
600	0.820815	816.875
601	0.8201	320.312
602	0.819385	816.875
603	0.81867	320.312
604	0.817954	816.875
605	0.817239	320.312
606	0.816524	816.875
607	0.815808	320.312
608	0.815093	816.875
609	0.814378	320.312
610	0.813662	816.875
611	0.812947	320.312
612	0.812232	816.875
613	0.811516	320.312
614	0.810801	816.875
615	0.810086	320.312
616	0.809371	816.875
617	0.808655	320.312
618	0.80794	816.875
619	0.807225	320.312
620	0.806509	816.875
621	0.805794	320.312
622	0.805079	816.875
623	0.804363	320.312
624	0.803648	816.875
625	0.802933	320.312
626	0.802217	816.875
627	0.801502	320.312
628	0.800787	816.875
629	0.800072	320.312
630	0.799356	816.875
631	0.798641	320.312
632	0.797926	816.875
633	0.79721	320.312
634	0.796495	816.875
635	0.79578	320.312
636	0.795064	816.875
637	0.794349	320.312
638	0.793634	816.875
639	0.792918	320.312
640	0.792203	816.875
641	0.791488	320.312
642	0.790773	816.875
643	0.790057	320.312
644	0.789342	816.875
645	0.788627	320.312
646	0.787911	816.875
647	0.787196	320.312
648	0.786481	816.875
649	0.785765	320.312
650	0.78505	816.875
651	0.784335	320.312
652	0.783619	816.875
653	0.782904	320.312
654	0.782189	816.875
655	0.781474	320.312
656	0.780758	816.875
657	0.780043	320.312
658	0.779328	816.875
659	0.778612	320.312
660	0.777897	816.875
661	0.777182	320.312
662	0.776466	816.875
663	0.775751	320.312
664	0.775036	816.875
665	0.77432	320.312
666	0.773605	816.875
667	0.77289	320.312
668	0.772175	816.875
669	0.771459	320.312
670	0.770744	816.875
671	0.770029	320.312
672	0.769313	816.875
673	0.768598	320.312
674	0.767883	816.875
675	0.767167	320.312
676	0.766452	816.875
677	0.765737	320.312
678	0.765021	816.875
679	0.764306	320.312
680	0.763591	816.875
681	0.762876	320.312
682	0.76216	816.875
683	0.761445	320.312
684	0.76073	816.875
685	0.760014	320.312
686	0.759299	816.875
687	0.758584	320.312
688	0.757868	816.875
689	0.757153	320.312
690	0.756438	816.875
691	0.755722	320.312
692	0.755007	816.875
693	0.754292	320.312
694	0.753577	816.875
695	0.752861	320.312
696	0.752146	816.875
697	0.751431	320.312
698	0.750715	816.875
699	0.75	320.312
700	0.749285	816.875

## Sheet: Desc_HID2
1	1.24928	1394.38
2	1.24857	2543.75
3	1.24785	1394.38
4	1.24714	2543.75
5	1.24642	1394.38
6	1.24571	2543.75
7	1.24499	1394.38
8	1.24428	2543.75
9	1.24356	1394.38
10	1.24285	2543.75
11	1.24213	1394.38
12	1.24142	2543.75
13	1.2407	1394.38
14	1.23999	2543.75
15	1.23927	1394.38
16	1.23856	2543.75
17	1.23784	1394.38
18	1.23712	2543.75
19	1.23641	1394.38
20	1.23569	2543.75
21	1.23498	1394.38
22	1.23426	2543.75
23	1.23355	1394.38
24	1.23283	2543.75
25	1.23212	1394.38
26	1.2314	2543.75
27	1.23069	1394.38
28	1.22997	2543.75
29	1.22926	1394.38
30	1.22854	2543.75
31	1.22783	1394.38
32	1.22711	2543.75
33	1.22639	1394.38
34	1.22568	2543.75
35	1.22496	1394.38
36	1.22425	2543.75
37	1.22353	1394.38
38	1.22282	2543.75
39	1.2221	1394.38
40	1.22139	2543.75
41	1.22067	1394.38
42	1.21996	2543.75
43	1.21924	1394.38
44	1.21853	2543.75
45	1.21781	1394.38
46	1.2171	2543.75
47	1.21638	1394.38
48	1.21567	2543.75
49	1.21495	1394.38
50	1.21423	2543.75
51	1.21352	1394.38
52	1.2128	2543.75
53	1.21209	1394.38
54	1.21137	2543.75
55	1.21066	1394.38
56	1.20994	2543.75
57	1.20923	1394.38
58	1.20851	2543.75
59	1.2078	1394.38
60	1.20708	2543.75
61	1.20637	1394.38
62	1.20565	2543.75
63	1.20494	1394.38
64	1.20422	2543.75
65	1.20351	1394.38
66	1.20279	2543.75
67	1.20207	1394.38
68	1.20136	2543.75
69	1.20064	1394.38
70	1.19993	2543.75
71	1.19921	1394.38
72	1.1985	2543.75
73	1.19778	1394.38
74	1.19707	2543.75
75	1.19635	1394.38
76	1.19564	2543.75
77	1.19492	1394.38
78	1.19421	2543.75
79	1.19349	1394.38
80	1.19278	2543.75
81	1.19206	1394.38
82	1.19134	2543.75
83	1.19063	1394.38
84	1.18991	2543.75
85	1.1892	1394.38
86	1.18848	2543.75
87	1.18777	1394.38
88	1.18705	2543.75
89	1.18634	1394.38
90	1.18562	2543.75
91	1.18491	1394.38
92	1.18419	2543.75
93	1.18348	1394.38
94	1.18276	2543.75
95	1.18205	1394.38
96	1.18133	2543.75
97	1.18062	1394.38
98	1.1799	2543.75
99	1.17918	1394.38
100	1.17847	2543.75
101	1.17775	1394.38
102	1.17704	2543.75
103	1.17632	1394.38
104	1.17561	2543.75
105	1.17489	1394.38
106	1.17418	2543.75
107	1.17346	1394.38
108	1.17275	2543.75
109	1.17203	1394.38
110	1.17132	2543.75
111	1.1706	1394.38
112	1.16989	2543.75
113	1.16917	1394.38
114	1.16845	2543.75
115	1.16774	1394.38
116	1.16702	2543.75
117	1.16631	1394.38
118	1.16559	2543.75
119	1.16488	1394.38
120	1.16416	2543.75
121	1.16345	1394.38
122	1.16273	2543.75
123	1.16202	1394.38
124	1.1613	2543.75
125	1.16059	1394.38
126	1.15987	2543.75
127	1.15916	1394.38
128	1.15844	2543.75
129	1.15773	1394.38
130	1.15701	2543.75
131	1.15629	1394.38
132	1.15558	2543.75
133	1.15486	1394.38
134	1.15415	2543.75
135	1.15343	1394.38
136	1.15272	2543.75
137	1.152	1394.38
138	1.15129	2543.75
139	1.15057	1394.38
140	1.14986	2543.75
141	1.14914	1394.38
142	1.14843	2543.75
143	1.14771	1394.38
144	1.147	2543.75
145	1.14628	1394.38
146	1.14557	2543.75
147	1.14485	1394.38
148	1.14413	2543.75
149	1.14342	1394.38
150	1.1427	2543.75
151	1.14199	1394.38
152	1.14127	2543.75
153	1.14056	1394.38
154	1.13984	2543.75
155	1.13913	1394.38
156	1.13841	2543.75
157	1.1377	1394.38
158	1.13698	2543.75
159	1.13627	1394.38
160	1.13555	2543.75
161	1.13484	1394.38
162	1.13412	2543.75
163	1.1334	1394.38
164	1.13269	2543.75
165	1.13197	1394.38
166	1.13126	2543.75
167	1.13054	1394.38
168	1.12983	2543.75
169	1.12911	1394.38
170	1.1284	2543.75
171	1.12768	1394.38
172	1.12697	2543.75
173	1.12625	1394.38
174	1.12554	2543.75
175	1.12482	1394.38
176	1.12411	2543.75
177	1.12339	1394.38
178	1.12268	2543.75
179	1.12196	1394.38
180	1.12124	2543.75
181	1.12053	1394.38
182	1.11981	2543.75
183	1.1191	1394.38
184	1.11838	2543.75
185	1.11767	1394.38
186	1.11695	2543.75
187	1.11624	1394.38
188	1.11552	2543.75
189	1.11481	1394.38
190	1.11409	2543.75
191	1.11338	1394.38
192	1.11266	2543.75
193	1.11195	1394.38
194	1.11123	2543.75
195	1.11052	1394.38
196	1.1098	2543.75
197	1.10908	1394.38
198	1.10837	2543.75
199	1.10765	1394.38
200	1.10694	2543.75
201	1.10622	1394.38
202	1.10551	2543.75
203	1.10479	1394.38
204	1.10408	2543.75
205	1.10336	1394.38
206	1.10265	2543.75
207	1.10193	1394.38
208	1.10122	2543.75
209	1.1005	1394.38
210	1.09979	2543.75
211	1.09907	1394.38
212	1.09835	2543.75
213	1.09764	1394.38
214	1.09692	2543.75
215	1.09621	1394.38
216	1.09549	2543.75
217	1.09478	1394.38
218	1.09406	2543.75
219	1.09335	1394.38
220	1.09263	2543.75
221	1.09192	1394.38
222	1.0912	2543.75
223	1.09049	1394.38
224	1.08977	2543.75
225	1.08906	1394.38
226	1.08834	2543.75
227	1.08763	1394.38
228	1.08691	2543.75
229	1.08619	1394.38
230	1.08548	2543.75
231	1.08476	1394.38
232	1.08405	2543.75
233	1.08333	1394.38
234	1.08262	2543.75
235	1.0819	1394.38
236	1.08119	2543.75
237	1.08047	1394.38
238	1.07976	2543.75
239	1.07904	1394.38
240	1.07833	2543.75
241	1.07761	1394.38
242	1.0769	2543.75
243	1.07618	1394.38
244	1.07546	2543.75
245	1.07475	1394.38
246	1.07403	2543.75
247	1.07332	1394.38
248	1.0726	2543.75
249	1.07189	1394.38
250	1.07117	2543.75
251	1.07046	1394.38
252	1.06974	2543.75
253	1.06903	1394.38
254	1.06831	2543.75
255	1.0676	1394.38
256	1.06688	2543.75
257	1.06617	1394.38
258	1.06545	2543.75
259	1.06474	1394.38
260	1.06402	2543.75
261	1.0633	1394.38
262	1.06259	2543.75
263	1.06187	1394.38
264	1.06116	2543.75
265	1.06044	1394.38
266	1.05973	2543.75
267	1.05901	1394.38
268	1.0583	2543.75
269	1.05758	1394.38
270	1.05687	2543.75
271	1.05615	1394.38
272	1.05544	2543.75
273	1.05472	1394.38
274	1.05401	2543.75
275	1.05329	1394.38
276	1.05258	2543.75
277	1.05186	1394.38
278	1.05114	2543.75
279	1.05043	1394.38
280	1.04971	2543.75
281	1.049	1394.38
282	1.04828	2543.75
283	1.04757	1394.38
284	1.04685	2543.75
285	1.04614	1394.38
286	1.04542	2543.75
287	1.04471	1394.38
288	1.04399	2543.75
289	1.04328	1394.38
290	1.04256	2543.75
291	1.04185	1394.38
292	1.04113	2543.75
293	1.04041	1394.38
294	1.0397	2543.75
295	1.03898	1394.38
296	1.03827	2543.75
297	1.03755	1394.38
298	1.03684	2543.75
299	1.03612	1394.38
300	1.03541	2543.75
301	1.03469	1394.38
302	1.03398	2543.75
303	1.03326	1394.38
304	1.03255	2543.75
305	1.03183	1394.38
306	1.03112	2543.75
307	1.0304	1394.38
308	1.02969	2543.75
309	1.02897	1394.38
310	1.02825	2543.75
311	1.02754	1394.38
312	1.02682	2543.75
313	1.02611	1394.38
314	1.02539	2543.75
315	1.02468	1394.38
316	1.02396	2543.75
317	1.02325	1394.38
318	1.02253	2543.75
319	1.02182	1394.38
320	1.0211	2543.75
321	1.02039	1394.38
322	1.01967	2543.75
323	1.01896	1394.38
324	1.01824	2543.75
325	1.01753	1394.38
326	1.01681	2543.75
327	1.01609	1394.38
328	1.01538	2543.75
329	1.01466	1394.38
330	1.01395	2543.75
331	1.01323	1394.38
332	1.01252	2543.75
333	1.0118	1394.38
334	1.01109	2543.75
335	1.01037	1394.38
336	1.00966	2543.75
337	1.00894	1394.38
338	1.00823	2543.75
339	1.00751	1394.38
340	1.0068	2543.75
341	1.00608	1394.38
342	1.00536	2543.75
343	1.00465	1394.38
344	1.00393	2543.75
345	1.00322	1394.38
346	1.0025	2543.75
347	1.00179	1394.38
348	1.00107	2543.75
349	1.00036	1394.38
350	0.999642	2543.75
351	0.998927	1394.38
352	0.998212	2543.75
353	0.997496	1394.38
354	0.996781	2543.75
355	0.996066	1394.38
356	0.995351	2543.75
357	0.994635	1394.38
358	0.99392	2543.75
359	0.993205	1394.38
360	0.992489	2543.75
361	0.991774	1394.38
362	0.991059	2543.75
363	0.990343	1394.38
364	0.989628	2543.75
365	0.988913	1394.38
366	0.988197	2543.75
367	0.987482	1394.38
368	0.986767	2543.75
369	0.986052	1394.38
370	0.985336	2543.75
371	0.984621	1394.38
372	0.983906	2543.75
373	0.98319	1394.38
374	0.982475	2543.75
375	0.98176	1394.38
376	0.981044	2543.75
377	0.980329	1394.38
378	0.979614	2543.75
379	0.978898	1394.38
380	0.978183	2543.75
381	0.977468	1394.38
382	0.976753	2543.75
383	0.976037	1394.38
384	0.975322	2543.75
385	0.974607	1394.38
386	0.973891	2543.75
387	0.973176	1394.38
388	0.972461	2543.75
389	0.971745	1394.38
390	0.97103	2543.75
391	0.970315	1394.38
392	0.969599	2543.75
393	0.968884	1394.38
394	0.968169	2543.75
395	0.967454	1394.38
396	0.966738	2543.75
397	0.966023	1394.38
398	0.965308	2543.75
399	0.964592	1394.38
400	0.963877	2543.75
401	0.963162	1394.38
402	0.962446	2543.75
403	0.961731	1394.38
404	0.961016	2543.75
405	0.9603	1394.38
406	0.959585	2543.75
407	0.95887	1394.38
408	0.958155	2543.75
409	0.957439	1394.38
410	0.956724	2543.75
411	0.956009	1394.38
412	0.955293	2543.75
413	0.954578	1394.38
414	0.953863	2543.75
415	0.953147	1394.38
416	0.952432	2543.75
417	0.951717	1394.38
418	0.951001	2543.75
419	0.950286	1394.38
420	0.949571	2543.75
421	0.948856	1394.38
422	0.94814	2543.75
423	0.947425	1394.38
424	0.94671	2543.75
425	0.945994	1394.38
426	0.945279	2543.75
427	0.944564	1394.38
428	0.943848	2543.75
429	0.943133	1394.38
430	0.942418	2543.75
431	0.941702	1394.38
432	0.940987	2543.75
433	0.940272	1394.38
434	0.939557	2543.75
435	0.938841	1394.38
436	0.938126	2543.75
437	0.937411	1394.38
438	0.936695	2543.75
439	0.93598	1394.38
440	0.935265	2543.75
441	0.934549	1394.38
442	0.933834	2543.75
443	0.933119	1394.38
444	0.932403	2543.75
445	0.931688	1394.38
446	0.930973	2543.75
447	0.930258	1394.38
448	0.929542	2543.75
449	0.928827	1394.38
450	0.928112	2543.75
451	0.927396	1394.38
452	0.926681	2543.75
453	0.925966	1394.38
454	0.92525	2543.75
455	0.924535	1394.38
456	0.92382	2543.75
457	0.923104	1394.38
458	0.922389	2543.75
459	0.921674	1394.38
460	0.920959	2543.75
461	0.920243	1394.38
462	0.919528	2543.75
463	0.918813	1394.38
464	0.918097	2543.75
465	0.917382	1394.38
466	0.916667	2543.75
467	0.915951	1394.38
468	0.915236	2543.75
469	0.914521	1394.38
470	0.913805	2543.75
471	0.91309	1394.38
472	0.912375	2543.75
473	0.91166	1394.38
474	0.910944	2543.75
475	0.910229	1394.38
476	0.909514	2543.75
477	0.908798	1394.38
478	0.908083	2543.75
479	0.907368	1394.38
480	0.906652	2543.75
481	0.905937	1394.38
482	0.905222	2543.75
483	0.904506	1394.38
484	0.903791	2543.75
485	0.903076	1394.38
486	0.902361	2543.75
487	0.901645	1394.38
488	0.90093	2543.75
489	0.900215	1394.38
490	0.899499	2543.75
491	0.898784	1394.38
492	0.898069	2543.75
493	0.897353	1394.38
494	0.896638	2543.75
495	0.895923	1394.38
496	0.895207	2543.75
497	0.894492	1394.38
498	0.893777	2543.75
499	0.893062	1394.38
500	0.892346	2543.75
501	0.891631	1394.38
502	0.890916	2543.75
503	0.8902	1394.38
504	0.889485	2543.75
505	0.88877	1394.38
506	0.888054	2543.75
507	0.887339	1394.38
508	0.886624	2543.75
509	0.885908	1394.38
510	0.885193	2543.75
511	0.884478	1394.38
512	0.883763	2543.75
513	0.883047	1394.38
514	0.882332	2543.75
515	0.881617	1394.38
516	0.880901	2543.75
517	0.880186	1394.38
518	0.879471	2543.75
519	0.878755	1394.38
520	0.87804	2543.75
521	0.877325	1394.38
522	0.876609	2543.75
523	0.875894	1394.38
524	0.875179	2543.75
525	0.874464	1394.38
526	0.873748	2543.75
527	0.873033	1394.38
528	0.872318	2543.75
529	0.871602	1394.38
530	0.870887	2543.75
531	0.870172	1394.38
532	0.869456	2543.75
533	0.868741	1394.38
534	0.868026	2543.75
535	0.86731	1394.38
536	0.866595	2543.75
537	0.86588	1394.38
538	0.865165	2543.75
539	0.864449	1394.38
540	0.863734	2543.75
541	0.863019	1394.38
542	0.862303	2543.75
543	0.861588	1394.38
544	0.860873	2543.75
545	0.860157	1394.38
546	0.859442	2543.75
547	0.858727	1394.38
548	0.858011	2543.75
549	0.857296	1394.38
550	0.856581	2543.75
551	0.855866	1394.38
552	0.85515	2543.75
553	0.854435	1394.38
554	0.85372	2543.75
555	0.853004	1394.38
556	0.852289	2543.75
557	0.851574	1394.38
558	0.850858	2543.75
559	0.850143	1394.38
560	0.849428	2543.75
561	0.848712	1394.38
562	0.847997	2543.75
563	0.847282	1394.38
564	0.846567	2543.75
565	0.845851	1394.38
566	0.845136	2543.75
567	0.844421	1394.38
568	0.843705	2543.75
569	0.84299	1394.38
570	0.842275	2543.75
571	0.841559	1394.38
572	0.840844	2543.75
573	0.840129	1394.38
574	0.839413	2543.75
575	0.838698	1394.38
576	0.837983	2543.75
577	0.837268	1394.38
578	0.836552	2543.75
579	0.835837	1394.38
580	0.835122	2543.75
581	0.834406	1394.38
582	0.833691	2543.75
583	0.832976	1394.38
584	0.83226	2543.75
585	0.831545	1394.38
586	0.83083	2543.75
587	0.830114	1394.38
588	0.829399	2543.75
589	0.828684	1394.38
590	0.827969	2543.75
591	0.827253	1394.38
592	0.826538	2543.75
593	0.825823	1394.38
594	0.825107	2543.75
595	0.824392	1394.38
596	0.823677	2543.75
597	0.822961	1394.38
598	0.822246	2543.75
599	0.821531	1394.38
600	0.820815	2543.75
601	0.8201	1394.38
602	0.819385	2543.75
603	0.81867	1394.38
604	0.817954	2543.75
605	0.817239	1394.38
606	0.816524	2543.75
607	0.815808	1394.38
608	0.815093	2543.75
609	0.814378	1394.38
610	0.813662	2543.75
611	0.812947	1394.38
612	0.812232	2543.75
613	0.811516	1394.38
614	0.810801	2543.75
615	0.810086	1394.38
616	0.809371	2543.75
617	0.808655	1394.38
618	0.80794	2543.75
619	0.807225	1394.38
620	0.806509	2543.75
621	0.805794	1394.38
622	0.805079	2543.75
623	0.804363	1394.38
624	0.803648	2543.75
625	0.802933	1394.38
626	0.802217	2543.75
627	0.801502	1394.38
628	0.800787	2543.75
629	0.800072	1394.38
630	0.799356	2543.75
631	0.798641	1394.38
632	0.797926	2543.75
633	0.79721	1394.38
634	0.796495	2543.75
635	0.79578	1394.38
636	0.795064	2543.75
637	0.794349	1394.38
638	0.793634	2543.75
639	0.792918	1394.38
640	0.792203	2543.75
641	0.791488	1394.38
642	0.790773	2543.75
643	0.790057	1394.38
644	0.789342	2543.75
645	0.788627	1394.38
646	0.787911	2543.75
647	0.787196	1394.38
648	0.786481	2543.75
649	0.785765	1394.38
650	0.78505	2543.75
651	0.784335	1394.38
652	0.783619	2543.75
653	0.782904	1394.38
654	0.782189	2543.75
655	0.781474	1394.38
656	0.780758	2543.75
657	0.780043	1394.38
658	0.779328	2543.75
659	0.778612	1394.38
660	0.777897	2543.75
661	0.777182	1394.38
662	0.776466	2543.75
663	0.775751	1394.38
664	0.775036	2543.75
665	0.77432	1394.38
666	0.773605	2543.75
667	0.77289	1394.38
668	0.772175	2543.75
669	0.771459	1394.38
670	0.770744	2543.75
671	0.770029	1394.38
672	0.769313	2543.75
673	0.768598	1394.38
674	0.767883	2543.75
675	0.767167	1394.38
676	0.766452	2543.75
677	0.765737	1394.38
678	0.765021	2543.75
679	0.764306	1394.38
680	0.763591	2543.75
681	0.762876	1394.38
682	0.76216	2543.75
683	0.761445	1394.38
684	0.76073	2543.75
685	0.760014	1394.38
686	0.759299	2543.75
687	0.758584	1394.38
688	0.757868	2543.75
689	0.757153	1394.38
690	0.756438	2543.75
691	0.755722	1394.38
692	0.755007	2543.75
693	0.754292	1394.38
694	0.753577	2543.75
695	0.752861	1394.38
696	0.752146	2543.75
697	0.751431	1394.38
698	0.750715	2543.75
699	0.75	1394.38
700	0.749285	2543.75

## Sheet: Desc_HID3
1	1.24928	35
2	1.24857	936.25
3	1.24785	35
4	1.24714	936.25
5	1.24642	35
6	1.24571	936.25
7	1.24499	35
8	1.24428	936.25
9	1.24356	35
10	1.24285	936.25
11	1.24213	35
12	1.24142	936.25
13	1.2407	35
14	1.23999	936.25
15	1.23927	35
16	1.23856	936.25
17	1.23784	35
18	1.23712	936.25
19	1.23641	35
20	1.23569	936.25
21	1.23498	35
22	1.23426	936.25
23	1.23355	35
24	1.23283	936.25
25	1.23212	35
26	1.2314	936.25
27	1.23069	35
28	1.22997	936.25
29	1.22926	35
30	1.22854	936.25
31	1.22783	35
32	1.22711	936.25
33	1.22639	35
34	1.22568	936.25
35	1.22496	35
36	1.22425	936.25
37	1.22353	35
38	1.22282	936.25
39	1.2221	35
40	1.22139	936.25
41	1.22067	35
42	1.21996	936.25
43	1.21924	35
44	1.21853	936.25
45	1.21781	35
46	1.2171	936.25
47	1.21638	35
48	1.21567	936.25
49	1.21495	35
50	1.21423	936.25
51	1.21352	35
52	1.2128	936.25
53	1.21209	35
54	1.21137	936.25
55	1.21066	35
56	1.20994	936.25
57	1.20923	35
58	1.20851	936.25
59	1.2078	35
60	1.20708	936.25
61	1.20637	35
62	1.20565	936.25
63	1.20494	35
64	1.20422	936.25
65	1.20351	35
66	1.20279	936.25
67	1.20207	35
68	1.20136	936.25
69	1.20064	35
70	1.19993	936.25
71	1.19921	35
72	1.1985	936.25
73	1.19778	35
74	1.19707	936.25
75	1.19635	35
76	1.19564	936.25
77	1.19492	35
78	1.19421	936.25
79	1.19349	35
80	1.19278	936.25
81	1.19206	35
82	1.19134	936.25
83	1.19063	35
84	1.18991	936.25
85	1.1892	35
86	1.18848	936.25
87	1.18777	35
88	1.18705	936.25
89	1.18634	35
90	1.18562	936.25
91	1.18491	35
92	1.18419	936.25
93	1.18348	35
94	1.18276	936.25
95	1.18205	35
96	1.18133	936.25
97	1.18062	35
98	1.1799	936.25
99	1.17918	35
100	1.17847	936.25
101	1.17775	35
102	1.17704	936.25
103	1.17632	35
104	1.17561	936.25
105	1.17489	35
106	1.17418	936.25
107	1.17346	35
108	1.17275	936.25
109	1.17203	35
110	1.17132	936.25
111	1.1706	35
112	1.16989	936.25
113	1.16917	35
114	1.16845	936.25
115	1.16774	35
116	1.16702	936.25
117	1.16631	35
118	1.16559	936.25
119	1.16488	35
120	1.16416	936.25
121	1.16345	35
122	1.16273	936.25
123	1.16202	35
124	1.1613	936.25
125	1.16059	35
126	1.15987	936.25
127	1.15916	35
128	1.15844	936.25
129	1.15773	35
130	1.15701	936.25
131	1.15629	35
132	1.15558	936.25
133	1.15486	35
134	1.15415	936.25
135	1.15343	35
136	1.15272	936.25
137	1.152	35
138	1.15129	936.25
139	1.15057	35
140	1.14986	936.25
141	1.14914	35
142	1.14843	936.25
143	1.14771	35
144	1.147	936.25
145	1.14628	35
146	1.14557	936.25
147	1.14485	35
148	1.14413	936.25
149	1.14342	35
150	1.1427	936.25
151	1.14199	35
152	1.14127	936.25
153	1.14056	35
154	1.13984	936.25
155	1.13913	35
156	1.13841	936.25
157	1.1377	35
158	1.13698	936.25
159	1.13627	35
160	1.13555	936.25
161	1.13484	35
162	1.13412	936.25
163	1.1334	35
164	1.13269	936.25
165	1.13197	35
166	1.13126	936.25
167	1.13054	35
168	1.12983	936.25
169	1.12911	35
170	1.1284	936.25
171	1.12768	35
172	1.12697	936.25
173	1.12625	35
174	1.12554	936.25
175	1.12482	35
176	1.12411	936.25
177	1.12339	35
178	1.12268	936.25
179	1.12196	35
180	1.12124	936.25
181	1.12053	35
182	1.11981	936.25
183	1.1191	35
184	1.11838	936.25
185	1.11767	35
186	1.11695	936.25
187	1.11624	35
188	1.11552	936.25
189	1.11481	35
190	1.11409	936.25
191	1.11338	35
192	1.11266	936.25
193	1.11195	35
194	1.11123	936.25
195	1.11052	35
196	1.1098	936.25
197	1.10908	35
198	1.10837	936.25
199	1.10765	35
200	1.10694	936.25
201	1.10622	35
202	1.10551	936.25
203	1.10479	35
204	1.10408	936.25
205	1.10336	35
206	1.10265	936.25
207	1.10193	35
208	1.10122	936.25
209	1.1005	35
210	1.09979	936.25
211	1.09907	35
212	1.09835	936.25
213	1.09764	35
214	1.09692	936.25
215	1.09621	35
216	1.09549	936.25
217	1.09478	35
218	1.09406	936.25
219	1.09335	35
220	1.09263	936.25
221	1.09192	35
222	1.0912	936.25
223	1.09049	35
224	1.08977	936.25
225	1.08906	35
226	1.08834	936.25
227	1.08763	35
228	1.08691	936.25
229	1.08619	35
230	1.08548	936.25
231	1.08476	35
232	1.08405	936.25
233	1.08333	35
234	1.08262	936.25
235	1.0819	35
236	1.08119	936.25
237	1.08047	35
238	1.07976	936.25
239	1.07904	35
240	1.07833	936.25
241	1.07761	35
242	1.0769	936.25
243	1.07618	35
244	1.07546	936.25
245	1.07475	35
246	1.07403	936.25
247	1.07332	35
248	1.0726	936.25
249	1.07189	35
250	1.07117	936.25
251	1.07046	35
252	1.06974	936.25
253	1.06903	35
254	1.06831	936.25
255	1.0676	35
256	1.06688	936.25
257	1.06617	35
258	1.06545	936.25
259	1.06474	35
260	1.06402	936.25
261	1.0633	35
262	1.06259	936.25
263	1.06187	35
264	1.06116	936.25
265	1.06044	35
266	1.05973	936.25
267	1.05901	35
268	1.0583	936.25
269	1.05758	35
270	1.05687	936.25
271	1.05615	35
272	1.05544	936.25
273	1.05472	35
274	1.05401	936.25
275	1.05329	35
276	1.05258	936.25
277	1.05186	35
278	1.05114	936.25
279	1.05043	35
280	1.04971	936.25
281	1.049	35
282	1.04828	936.25
283	1.04757	35
284	1.04685	936.25
285	1.04614	35
286	1.04542	936.25
287	1.04471	35
288	1.04399	936.25
289	1.04328	35
290	1.04256	936.25
291	1.04185	35
292	1.04113	936.25
293	1.04041	35
294	1.0397	936.25
295	1.03898	35
296	1.03827	936.25
297	1.03755	35
298	1.03684	936.25
299	1.03612	35
300	1.03541	936.25
301	1.03469	35
302	1.03398	936.25
303	1.03326	35
304	1.03255	936.25
305	1.03183	35
306	1.03112	936.25
307	1.0304	35
308	1.02969	936.25
309	1.02897	35
310	1.02825	936.25
311	1.02754	35
312	1.02682	936.25
313	1.02611	35
314	1.02539	936.25
315	1.02468	35
316	1.02396	936.25
317	1.02325	35
318	1.02253	936.25
319	1.02182	35
320	1.0211	936.25
321	1.02039	35
322	1.01967	936.25
323	1.01896	35
324	1.01824	936.25
325	1.01753	35
326	1.01681	936.25
327	1.01609	35
328	1.01538	936.25
329	1.01466	35
330	1.01395	936.25
331	1.01323	35
332	1.01252	936.25
333	1.0118	35
334	1.01109	936.25
335	1.01037	35
336	1.00966	936.25
337	1.00894	35
338	1.00823	936.25
339	1.00751	35
340	1.0068	936.25
341	1.00608	35
342	1.00536	936.25
343	1.00465	35
344	1.00393	936.25
345	1.00322	35
346	1.0025	936.25
347	1.00179	35
348	1.00107	936.25
349	1.00036	35
350	0.999642	936.25
351	0.998927	35
352	0.998212	936.25
353	0.997496	35
354	0.996781	936.25
355	0.996066	35
356	0.995351	936.25
357	0.994635	35
358	0.99392	936.25
359	0.993205	35
360	0.992489	936.25
361	0.991774	35
362	0.991059	936.25
363	0.990343	35
364	0.989628	936.25
365	0.988913	35
366	0.988197	936.25
367	0.987482	35
368	0.986767	936.25
369	0.986052	35
370	0.985336	936.25
371	0.984621	35
372	0.983906	936.25
373	0.98319	35
374	0.982475	936.25
375	0.98176	35
376	0.981044	936.25
377	0.980329	35
378	0.979614	936.25
379	0.978898	35
380	0.978183	936.25
381	0.977468	35
382	0.976753	936.25
383	0.976037	35
384	0.975322	936.25
385	0.974607	35
386	0.973891	936.25
387	0.973176	35
388	0.972461	936.25
389	0.971745	35
390	0.97103	936.25
391	0.970315	35
392	0.969599	936.25
393	0.968884	35
394	0.968169	936.25
395	0.967454	35
396	0.966738	936.25
397	0.966023	35
398	0.965308	936.25
399	0.964592	35
400	0.963877	936.25
401	0.963162	35
402	0.962446	936.25
403	0.961731	35
404	0.961016	936.25
405	0.9603	35
406	0.959585	936.25
407	0.95887	35
408	0.958155	936.25
409	0.957439	35
410	0.956724	936.25
411	0.956009	35
412	0.955293	936.25
413	0.954578	35
414	0.953863	936.25
415	0.953147	35
416	0.952432	936.25
417	0.951717	35
418	0.951001	936.25
419	0.950286	35
420	0.949571	936.25
421	0.948856	35
422	0.94814	936.25
423	0.947425	35
424	0.94671	936.25
425	0.945994	35
426	0.945279	936.25
427	0.944564	35
428	0.943848	936.25
429	0.943133	35
430	0.942418	936.25
431	0.941702	35
432	0.940987	936.25
433	0.940272	35
434	0.939557	936.25
435	0.938841	35
436	0.938126	936.25
437	0.937411	35
438	0.936695	936.25
439	0.93598	35
440	0.935265	936.25
441	0.934549	35
442	0.933834	936.25
443	0.933119	35
444	0.932403	936.25
445	0.931688	35
446	0.930973	936.25
447	0.930258	35
448	0.929542	936.25
449	0.928827	35
450	0.928112	936.25
451	0.927396	35
452	0.926681	936.25
453	0.925966	35
454	0.92525	936.25
455	0.924535	35
456	0.92382	936.25
457	0.923104	35
458	0.922389	936.25
459	0.921674	35
460	0.920959	936.25
461	0.920243	35
462	0.919528	936.25
463	0.918813	35
464	0.918097	936.25
465	0.917382	35
466	0.916667	936.25
467	0.915951	35
468	0.915236	936.25
469	0.914521	35
470	0.913805	936.25
471	0.91309	35
472	0.912375	936.25
473	0.91166	35
474	0.910944	936.25
475	0.910229	35
476	0.909514	936.25
477	0.908798	35
478	0.908083	936.25
479	0.907368	35
480	0.906652	936.25
481	0.905937	35
482	0.905222	936.25
483	0.904506	35
484	0.903791	936.25
485	0.903076	35
486	0.902361	936.25
487	0.901645	35
488	0.90093	936.25
489	0.900215	35
490	0.899499	936.25
491	0.898784	35
492	0.898069	936.25
493	0.897353	35
494	0.896638	936.25
495	0.895923	35
496	0.895207	936.25
497	0.894492	35
498	0.893777	936.25
499	0.893062	35
500	0.892346	936.25
501	0.891631	35
502	0.890916	936.25
503	0.8902	35
504	0.889485	936.25
505	0.88877	35
506	0.888054	936.25
507	0.887339	35
508	0.886624	936.25
509	0.885908	35
510	0.885193	936.25
511	0.884478	35
512	0.883763	936.25
513	0.883047	35
514	0.882332	936.25
515	0.881617	35
516	0.880901	936.25
517	0.880186	35
518	0.879471	936.25
519	0.878755	35
520	0.87804	936.25
521	0.877325	35
522	0.876609	936.25
523	0.875894	35
524	0.875179	936.25
525	0.874464	35
526	0.873748	936.25
527	0.873033	35
528	0.872318	936.25
529	0.871602	35
530	0.870887	936.25
531	0.870172	35
532	0.869456	936.25
533	0.868741	35
534	0.868026	936.25
535	0.86731	35
536	0.866595	936.25
537	0.86588	35
538	0.865165	936.25
539	0.864449	35
540	0.863734	936.25
541	0.863019	35
542	0.862303	936.25
543	0.861588	35
544	0.860873	936.25
545	0.860157	35
546	0.859442	936.25
547	0.858727	35
548	0.858011	936.25
549	0.857296	35
550	0.856581	936.25
551	0.855866	35
552	0.85515	936.25
553	0.854435	35
554	0.85372	936.25
555	0.853004	35
556	0.852289	936.25
557	0.851574	35
558	0.850858	936.25
559	0.850143	35
560	0.849428	936.25
561	0.848712	35
562	0.847997	936.25
563	0.847282	35
564	0.846567	936.25
565	0.845851	35
566	0.845136	936.25
567	0.844421	35
568	0.843705	936.25
569	0.84299	35
570	0.842275	936.25
571	0.841559	35
572	0.840844	936.25
573	0.840129	35
574	0.839413	936.25
575	0.838698	35
576	0.837983	936.25
577	0.837268	35
578	0.836552	936.25
579	0.835837	35
580	0.835122	936.25
581	0.834406	35
582	0.833691	936.25
583	0.832976	35
584	0.83226	936.25
585	0.831545	35
586	0.83083	936.25
587	0.830114	35
588	0.829399	936.25
589	0.828684	35
590	0.827969	936.25
591	0.827253	35
592	0.826538	936.25
593	0.825823	35
594	0.825107	936.25
595	0.824392	35
596	0.823677	936.25
597	0.822961	35
598	0.822246	936.25
599	0.821531	35
600	0.820815	936.25
601	0.8201	35
602	0.819385	936.25
603	0.81867	35
604	0.817954	936.25
605	0.817239	35
606	0.816524	936.25
607	0.815808	35
608	0.815093	936.25
609	0.814378	35
610	0.813662	936.25
611	0.812947	35
612	0.812232	936.25
613	0.811516	35
614	0.810801	936.25
615	0.810086	35
616	0.809371	936.25
617	0.808655	35
618	0.80794	936.25
619	0.807225	35
620	0.806509	936.25
621	0.805794	35
622	0.805079	936.25
623	0.804363	35
624	0.803648	936.25
625	0.802933	35
626	0.802217	936.25
627	0.801502	35
628	0.800787	936.25
629	0.800072	35
630	0.799356	936.25
631	0.798641	35
632	0.797926	936.25
633	0.79721	35
634	0.796495	936.25
635	0.79578	35
636	0.795064	936.25
637	0.794349	35
638	0.793634	936.25
639	0.792918	35
640	0.792203	936.25
641	0.791488	35
642	0.790773	936.25
643	0.790057	35
644	0.789342	936.25
645	0.788627	35
646	0.787911	936.25
647	0.787196	35
648	0.786481	936.25
649	0.785765	35
650	0.78505	936.25
651	0.784335	35
652	0.783619	936.25
653	0.782904	35
654	0.782189	936.25
655	0.781474	35
656	0.780758	936.25
657	0.780043	35
658	0.779328	936.25
659	0.778612	35
660	0.777897	936.25
661	0.777182	35
662	0.776466	936.25
663	0.775751	35
664	0.775036	936.25
665	0.77432	35
666	0.773605	936.25
667	0.77289	35
668	0.772175	936.25
669	0.771459	35
670	0.770744	936.25
671	0.770029	35
672	0.769313	936.25
673	0.768598	35
674	0.767883	936.25
675	0.767167	35
676	0.766452	936.25
677	0.765737	35
678	0.765021	936.25
679	0.764306	35
680	0.763591	936.25
681	0.762876	35
682	0.76216	936.25
683	0.761445	35
684	0.76073	936.25
685	0.760014	35
686	0.759299	936.25
687	0.758584	35
688	0.757868	936.25
689	0.757153	35
690	0.756438	936.25
691	0.755722	35
692	0.755007	936.25
693	0.754292	35
694	0.753577	936.25
695	0.752861	35
696	0.752146	936.25
697	0.751431	35
698	0.750715	936.25
699	0.75	35
700	0.749285	936.25

## Sheet: Desc_HID4
1	1.24928	1241.25
2	1.24857	2621.05
3	1.24785	1241.25
4	1.24714	2621.05
5	1.24642	1241.25
6	1.24571	2621.05
7	1.24499	1241.25
8	1.24428	2621.05
9	1.24356	1241.25
10	1.24285	2621.05
11	1.24213	1241.25
12	1.24142	2621.05
13	1.2407	1241.25
14	1.23999	2621.05
15	1.23927	1241.25
16	1.23856	2621.05
17	1.23784	1241.25
18	1.23712	2621.05
19	1.23641	1241.25
20	1.23569	2621.05
21	1.23498	1241.25
22	1.23426	2621.05
23	1.23355	1241.25
24	1.23283	2621.05
25	1.23212	1241.25
26	1.2314	2621.05
27	1.23069	1241.25
28	1.22997	2621.05
29	1.22926	1241.25
30	1.22854	2621.05
31	1.22783	1241.25
32	1.22711	2621.05
33	1.22639	1241.25
34	1.22568	2621.05
35	1.22496	1241.25
36	1.22425	2621.05
37	1.22353	1241.25
38	1.22282	2621.05
39	1.2221	1241.25
40	1.22139	2621.05
41	1.22067	1241.25
42	1.21996	2621.05
43	1.21924	1241.25
44	1.21853	2621.05
45	1.21781	1241.25
46	1.2171	2621.05
47	1.21638	1241.25
48	1.21567	2621.05
49	1.21495	1241.25
50	1.21423	2621.05
51	1.21352	1241.25
52	1.2128	2621.05
53	1.21209	1241.25
54	1.21137	2621.05
55	1.21066	1241.25
56	1.20994	2621.05
57	1.20923	1241.25
58	1.20851	2621.05
59	1.2078	1241.25
60	1.20708	2621.05
61	1.20637	1241.25
62	1.20565	2621.05
63	1.20494	1241.25
64	1.20422	2621.05
65	1.20351	1241.25
66	1.20279	2621.05
67	1.20207	1241.25
68	1.20136	2621.05
69	1.20064	1241.25
70	1.19993	2621.05
71	1.19921	1241.25
72	1.1985	2621.05
73	1.19778	1241.25
74	1.19707	2621.05
75	1.19635	1241.25
76	1.19564	2621.05
77	1.19492	1241.25
78	1.19421	2621.05
79	1.19349	1241.25
80	1.19278	2621.05
81	1.19206	1241.25
82	1.19134	2621.05
83	1.19063	1241.25
84	1.18991	2621.05
85	1.1892	1241.25
86	1.18848	2621.05
87	1.18777	1241.25
88	1.18705	2621.05
89	1.18634	1241.25
90	1.18562	2621.05
91	1.18491	1241.25
92	1.18419	2621.05
93	1.18348	1241.25
94	1.18276	2621.05
95	1.18205	1241.25
96	1.18133	2621.05
97	1.18062	1241.25
98	1.1799	2621.05
99	1.17918	1241.25
100	1.17847	2621.05
101	1.17775	1241.25
102	1.17704	2621.05
103	1.17632	1241.25
104	1.17561	2621.05
105	1.17489	1241.25
106	1.17418	2621.05
107	1.17346	1241.25
108	1.17275	2621.05
109	1.17203	1241.25
110	1.17132	2621.05
111	1.1706	1241.25
112	1.16989	2621.05
113	1.16917	1241.25
114	1.16845	2621.05
115	1.16774	1241.25
116	1.16702	2621.05
117	1.16631	1241.25
118	1.16559	2621.05
119	1.16488	1241.25
120	1.16416	2621.05
121	1.16345	1241.25
122	1.16273	2621.05
123	1.16202	1241.25
124	1.1613	2621.05
125	1.16059	1241.25
126	1.15987	2621.05
127	1.15916	1241.25
128	1.15844	2621.05
129	1.15773	1241.25
130	1.15701	2621.05
131	1.15629	1241.25
132	1.15558	2621.05
133	1.15486	1241.25
134	1.15415	2621.05
135	1.15343	1241.25
136	1.15272	2621.05
137	1.152	1241.25
138	1.15129	2621.05
139	1.15057	1241.25
140	1.14986	2621.05
141	1.14914	1241.25
142	1.14843	2621.05
143	1.14771	1241.25
144	1.147	2621.05
145	1.14628	1241.25
146	1.14557	2621.05
147	1.14485	1241.25
148	1.14413	2621.05
149	1.14342	1241.25
150	1.1427	2621.05
151	1.14199	1241.25
152	1.14127	2621.05
153	1.14056	1241.25
154	1.13984	2621.05
155	1.13913	1241.25
156	1.13841	2621.05
157	1.1377	1241.25
158	1.13698	2621.05
159	1.13627	1241.25
160	1.13555	2621.05
161	1.13484	1241.25
162	1.13412	2621.05
163	1.1334	1241.25
164	1.13269	2621.05
165	1.13197	1241.25
166	1.13126	2621.05
167	1.13054	1241.25
168	1.12983	2621.05
169	1.12911	1241.25
170	1.1284	2621.05
171	1.12768	1241.25
172	1.12697	2621.05
173	1.12625	1241.25
174	1.12554	2621.05
175	1.12482	1241.25
176	1.12411	2621.05
177	1.12339	1241.25
178	1.12268	2621.05
179	1.12196	1241.25
180	1.12124	2621.05
181	1.12053	1241.25
182	1.11981	2621.05
183	1.1191	1241.25
184	1.11838	2621.05
185	1.11767	1241.25
186	1.11695	2621.05
187	1.11624	1241.25
188	1.11552	2621.05
189	1.11481	1241.25
190	1.11409	2621.05
191	1.11338	1241.25
192	1.11266	2621.05
193	1.11195	1241.25
194	1.11123	2621.05
195	1.11052	1241.25
196	1.1098	2621.05
197	1.10908	1241.25
198	1.10837	2621.05
199	1.10765	1241.25
200	1.10694	2621.05
201	1.10622	1241.25
202	1.10551	2621.05
203	1.10479	1241.25
204	1.10408	2621.05
205	1.10336	1241.25
206	1.10265	2621.05
207	1.10193	1241.25
208	1.10122	2621.05
209	1.1005	1241.25
210	1.09979	2621.05
211	1.09907	1241.25
212	1.09835	2621.05
213	1.09764	1241.25
214	1.09692	2621.05
215	1.09621	1241.25
216	1.09549	2621.05
217	1.09478	1241.25
218	1.09406	2621.05
219	1.09335	1241.25
220	1.09263	2621.05
221	1.09192	1241.25
222	1.0912	2621.05
223	1.09049	1241.25
224	1.08977	2621.05
225	1.08906	1241.25
226	1.08834	2621.05
227	1.08763	1241.25
228	1.08691	2621.05
229	1.08619	1241.25
230	1.08548	2621.05
231	1.08476	1241.25
232	1.08405	2621.05
233	1.08333	1241.25
234	1.08262	2621.05
235	1.0819	1241.25
236	1.08119	2621.05
237	1.08047	1241.25
238	1.07976	2621.05
239	1.07904	1241.25
240	1.07833	2621.05
241	1.07761	1241.25
242	1.0769	2621.05
243	1.07618	1241.25
244	1.07546	2621.05
245	1.07475	1241.25
246	1.07403	2621.05
247	1.07332	1241.25
248	1.0726	2621.05
249	1.07189	1241.25
250	1.07117	2621.05
251	1.07046	1241.25
252	1.06974	2621.05
253	1.06903	1241.25
254	1.06831	2621.05
255	1.0676	1241.25
256	1.06688	2621.05
257	1.06617	1241.25
258	1.06545	2621.05
259	1.06474	1241.25
260	1.06402	2621.05
261	1.0633	1241.25
262	1.06259	2621.05
263	1.06187	1241.25
264	1.06116	2621.05
265	1.06044	1241.25
266	1.05973	2621.05
267	1.05901	1241.25
268	1.0583	2621.05
269	1.05758	1241.25
270	1.05687	2621.05
271	1.05615	1241.25
272	1.05544	2621.05
273	1.05472	1241.25
274	1.05401	2621.05
275	1.05329	1241.25
276	1.05258	2621.05
277	1.05186	1241.25
278	1.05114	2621.05
279	1.05043	1241.25
280	1.04971	2621.05
281	1.049	1241.25
282	1.04828	2621.05
283	1.04757	1241.25
284	1.04685	2621.05
285	1.04614	1241.25
286	1.04542	2621.05
287	1.04471	1241.25
288	1.04399	2621.05
289	1.04328	1241.25
290	1.04256	2621.05
291	1.04185	1241.25
292	1.04113	2621.05
293	1.04041	1241.25
294	1.0397	2621.05
295	1.03898	1241.25
296	1.03827	2621.05
297	1.03755	1241.25
298	1.03684	2621.05
299	1.03612	1241.25
300	1.03541	2621.05
301	1.03469	1241.25
302	1.03398	2621.05
303	1.03326	1241.25
304	1.03255	2621.05
305	1.03183	1241.25
306	1.03112	2621.05
307	1.0304	1241.25
308	1.02969	2621.05
309	1.02897	1241.25
310	1.02825	2621.05
311	1.02754	1241.25
312	1.02682	2621.05
313	1.02611	1241.25
314	1.02539	2621.05
315	1.02468	1241.25
316	1.02396	2621.05
317	1.02325	1241.25
318	1.02253	2621.05
319	1.02182	1241.25
320	1.0211	2621.05
321	1.02039	1241.25
322	1.01967	2621.05
323	1.01896	1241.25
324	1.01824	2621.05
325	1.01753	1241.25
326	1.01681	2621.05
327	1.01609	1241.25
328	1.01538	2621.05
329	1.01466	1241.25
330	1.01395	2621.05
331	1.01323	1241.25
332	1.01252	2621.05
333	1.0118	1241.25
334	1.01109	2621.05
335	1.01037	1241.25
336	1.00966	2621.05
337	1.00894	1241.25
338	1.00823	2621.05
339	1.00751	1241.25
340	1.0068	2621.05
341	1.00608	1241.25
342	1.00536	2621.05
343	1.00465	1241.25
344	1.00393	2621.05
345	1.00322	1241.25
346	1.0025	2621.05
347	1.00179	1241.25
348	1.00107	2621.05
349	1.00036	1241.25
350	0.999642	2621.05
351	0.998927	1241.25
352	0.998212	2621.05
353	0.997496	1241.25
354	0.996781	2621.05
355	0.996066	1241.25
356	0.995351	2621.05
357	0.994635	1241.25
358	0.99392	2621.05
359	0.993205	1241.25
360	0.992489	2621.05
361	0.991774	1241.25
362	0.991059	2621.05
363	0.990343	1241.25
364	0.989628	2621.05
365	0.988913	1241.25
366	0.988197	2621.05
367	0.987482	1241.25
368	0.986767	2621.05
369	0.986052	1241.25
370	0.985336	2621.05
371	0.984621	1241.25
372	0.983906	2621.05
373	0.98319	1241.25
374	0.982475	2621.05
375	0.98176	1241.25
376	0.981044	2621.05
377	0.980329	1241.25
378	0.979614	2621.05
379	0.978898	1241.25
380	0.978183	2621.05
381	0.977468	1241.25
382	0.976753	2621.05
383	0.976037	1241.25
384	0.975322	2621.05
385	0.974607	1241.25
386	0.973891	2621.05
387	0.973176	1241.25
388	0.972461	2621.05
389	0.971745	1241.25
390	0.97103	2621.05
391	0.970315	1241.25
392	0.969599	2621.05
393	0.968884	1241.25
394	0.968169	2621.05
395	0.967454	1241.25
396	0.966738	2621.05
397	0.966023	1241.25
398	0.965308	2621.05
399	0.964592	1241.25
400	0.963877	2621.05
401	0.963162	1241.25
402	0.962446	2621.05
403	0.961731	1241.25
404	0.961016	2621.05
405	0.9603	1241.25
406	0.959585	2621.05
407	0.95887	1241.25
408	0.958155	2621.05
409	0.957439	1241.25
410	0.956724	2621.05
411	0.956009	1241.25
412	0.955293	2621.05
413	0.954578	1241.25
414	0.953863	2621.05
415	0.953147	1241.25
416	0.952432	2621.05
417	0.951717	1241.25
418	0.951001	2621.05
419	0.950286	1241.25
420	0.949571	2621.05
421	0.948856	1241.25
422	0.94814	2621.05
423	0.947425	1241.25
424	0.94671	2621.05
425	0.945994	1241.25
426	0.945279	2621.05
427	0.944564	1241.25
428	0.943848	2621.05
429	0.943133	1241.25
430	0.942418	2621.05
431	0.941702	1241.25
432	0.940987	2621.05
433	0.940272	1241.25
434	0.939557	2621.05
435	0.938841	1241.25
436	0.938126	2621.05
437	0.937411	1241.25
438	0.936695	2621.05
439	0.93598	1241.25
440	0.935265	2621.05
441	0.934549	1241.25
442	0.933834	2621.05
443	0.933119	1241.25
444	0.932403	2621.05
445	0.931688	1241.25
446	0.930973	2621.05
447	0.930258	1241.25
448	0.929542	2621.05
449	0.928827	1241.25
450	0.928112	2621.05
451	0.927396	1241.25
452	0.926681	2621.05
453	0.925966	1241.25
454	0.92525	2621.05
455	0.924535	1241.25
456	0.92382	2621.05
457	0.923104	1241.25
458	0.922389	2621.05
459	0.921674	1241.25
460	0.920959	2621.05
461	0.920243	1241.25
462	0.919528	2621.05
463	0.918813	1241.25
464	0.918097	2621.05
465	0.917382	1241.25
466	0.916667	2621.05
467	0.915951	1241.25
468	0.915236	2621.05
469	0.914521	1241.25
470	0.913805	2621.05
471	0.91309	1241.25
472	0.912375	2621.05
473	0.91166	1241.25
474	0.910944	2621.05
475	0.910229	1241.25
476	0.909514	2621.05
477	0.908798	1241.25
478	0.908083	2621.05
479	0.907368	1241.25
480	0.906652	2621.05
481	0.905937	1241.25
482	0.905222	2621.05
483	0.904506	1241.25
484	0.903791	2621.05
485	0.903076	1241.25
486	0.902361	2621.05
487	0.901645	1241.25
488	0.90093	2621.05
489	0.900215	1241.25
490	0.899499	2621.05
491	0.898784	1241.25
492	0.898069	2621.05
493	0.897353	1241.25
494	0.896638	2621.05
495	0.895923	1241.25
496	0.895207	2621.05
497	0.894492	1241.25
498	0.893777	2621.05
499	0.893062	1241.25
500	0.892346	2621.05
501	0.891631	1241.25
502	0.890916	2621.05
503	0.8902	1241.25
504	0.889485	2621.05
505	0.88877	1241.25
506	0.888054	2621.05
507	0.887339	1241.25
508	0.886624	2621.05
509	0.885908	1241.25
510	0.885193	2621.05
511	0.884478	1241.25
512	0.883763	2621.05
513	0.883047	1241.25
514	0.882332	2621.05
515	0.881617	1241.25
516	0.880901	2621.05
517	0.880186	1241.25
518	0.879471	2621.05
519	0.878755	1241.25
520	0.87804	2621.05
521	0.877325	1241.25
522	0.876609	2621.05
523	0.875894	1241.25
524	0.875179	2621.05
525	0.874464	1241.25
526	0.873748	2621.05
527	0.873033	1241.25
528	0.872318	2621.05
529	0.871602	1241.25
530	0.870887	2621.05
531	0.870172	1241.25
532	0.869456	2621.05
533	0.868741	1241.25
534	0.868026	2621.05
535	0.86731	1241.25
536	0.866595	2621.05
537	0.86588	1241.25
538	0.865165	2621.05
539	0.864449	1241.25
540	0.863734	2621.05
541	0.863019	1241.25
542	0.862303	2621.05
543	0.861588	1241.25
544	0.860873	2621.05
545	0.860157	1241.25
546	0.859442	2621.05
547	0.858727	1241.25
548	0.858011	2621.05
549	0.857296	1241.25
550	0.856581	2621.05
551	0.855866	1241.25
552	0.85515	2621.05
553	0.854435	1241.25
554	0.85372	2621.05
555	0.853004	1241.25
556	0.852289	2621.05
557	0.851574	1241.25
558	0.850858	2621.05
559	0.850143	1241.25
560	0.849428	2621.05
561	0.848712	1241.25
562	0.847997	2621.05
563	0.847282	1241.25
564	0.846567	2621.05
565	0.845851	1241.25
566	0.845136	2621.05
567	0.844421	1241.25
568	0.843705	2621.05
569	0.84299	1241.25
570	0.842275	2621.05
571	0.841559	1241.25
572	0.840844	2621.05
573	0.840129	1241.25
574	0.839413	2621.05
575	0.838698	1241.25
576	0.837983	2621.05
577	0.837268	1241.25
578	0.836552	2621.05
579	0.835837	1241.25
580	0.835122	2621.05
581	0.834406	1241.25
582	0.833691	2621.05
583	0.832976	1241.25
584	0.83226	2621.05
585	0.831545	1241.25
586	0.83083	2621.05
587	0.830114	1241.25
588	0.829399	2621.05
589	0.828684	1241.25
590	0.827969	2621.05
591	0.827253	1241.25
592	0.826538	2621.05
593	0.825823	1241.25
594	0.825107	2621.05
595	0.824392	1241.25
596	0.823677	2621.05
597	0.822961	1241.25
598	0.822246	2621.05
599	0.821531	1241.25
600	0.820815	2621.05
601	0.8201	1241.25
602	0.819385	2621.05
603	0.81867	1241.25
604	0.817954	2621.05
605	0.817239	1241.25
606	0.816524	2621.05
607	0.815808	1241.25
608	0.815093	2621.05
609	0.814378	1241.25
610	0.813662	2621.05
611	0.812947	1241.25
612	0.812232	2621.05
613	0.811516	1241.25
614	0.810801	2621.05
615	0.810086	1241.25
616	0.809371	2621.05
617	0.808655	1241.25
618	0.80794	2621.05
619	0.807225	1241.25
620	0.806509	2621.05
621	0.805794	1241.25
622	0.805079	2621.05
623	0.804363	1241.25
624	0.803648	2621.05
625	0.802933	1241.25
626	0.802217	2621.05
627	0.801502	1241.25
628	0.800787	2621.05
629	0.800072	1241.25
630	0.799356	2621.05
631	0.798641	1241.25
632	0.797926	2621.05
633	0.79721	1241.25
634	0.796495	2621.05
635	0.79578	1241.25
636	0.795064	2621.05
637	0.794349	1241.25
638	0.793634	2621.05
639	0.792918	1241.25
640	0.792203	2621.05
641	0.791488	1241.25
642	0.790773	2621.05
643	0.790057	1241.25
644	0.789342	2621.05
645	0.788627	1241.25
646	0.787911	2621.05
647	0.787196	1241.25
648	0.786481	2621.05
649	0.785765	1241.25
650	0.78505	2621.05
651	0.784335	1241.25
652	0.783619	2621.05
653	0.782904	1241.25
654	0.782189	2621.05
655	0.781474	1241.25
656	0.780758	2621.05
657	0.780043	1241.25
658	0.779328	2621.05
659	0.778612	1241.25
660	0.777897	2621.05
661	0.777182	1241.25
662	0.776466	2621.05
663	0.775751	1241.25
664	0.775036	2621.05
665	0.77432	1241.25
666	0.773605	2621.05
667	0.77289	1241.25
668	0.772175	2621.05
669	0.771459	1241.25
670	0.770744	2621.05
671	0.770029	1241.25
672	0.769313	2621.05
673	0.768598	1241.25
674	0.767883	2621.05
675	0.767167	1241.25
676	0.766452	2621.05
677	0.765737	1241.25
678	0.765021	2621.05
679	0.764306	1241.25
680	0.763591	2621.05
681	0.762876	1241.25
682	0.76216	2621.05
683	0.761445	1241.25
684	0.76073	2621.05
685	0.760014	1241.25
686	0.759299	2621.05
687	0.758584	1241.25
688	0.757868	2621.05
689	0.757153	1241.25
690	0.756438	2621.05
691	0.755722	1241.25
692	0.755007	2621.05
693	0.754292	1241.25
694	0.753577	2621.05
695	0.752861	1241.25
696	0.752146	2621.05
697	0.751431	1241.25
698	0.750715	2621.05
699	0.75	1241.25
700	0.749285	2621.05

## Sheet: Desc_HID5
1	1.24928	320.312
2	1.24857	816.875
3	1.24785	320.312
4	1.24714	816.875
5	1.24642	320.312
6	1.24571	816.875
7	1.24499	320.312
8	1.24428	816.875
9	1.24356	320.312
10	1.24285	816.875
11	1.24213	320.312
12	1.24142	816.875
13	1.2407	320.312
14	1.23999	816.875
15	1.23927	320.312
16	1.23856	816.875
17	1.23784	320.312
18	1.23712	816.875
19	1.23641	320.312
20	1.23569	816.875
21	1.23498	320.312
22	1.23426	816.875
23	1.23355	320.312
24	1.23283	816.875
25	1.23212	320.312
26	1.2314	816.875
27	1.23069	320.312
28	1.22997	816.875
29	1.22926	320.312
30	1.22854	816.875
31	1.22783	320.312
32	1.22711	816.875
33	1.22639	320.312
34	1.22568	816.875
35	1.22496	320.312
36	1.22425	816.875
37	1.22353	320.312
38	1.22282	816.875
39	1.2221	320.312
40	1.22139	816.875
41	1.22067	320.312
42	1.21996	816.875
43	1.21924	320.312
44	1.21853	816.875
45	1.21781	320.312
46	1.2171	816.875
47	1.21638	320.312
48	1.21567	816.875
49	1.21495	320.312
50	1.21423	816.875
51	1.21352	320.312
52	1.2128	816.875
53	1.21209	320.312
54	1.21137	816.875
55	1.21066	320.312
56	1.20994	816.875
57	1.20923	320.312
58	1.20851	816.875
59	1.2078	320.312
60	1.20708	816.875
61	1.20637	320.312
62	1.20565	816.875
63	1.20494	320.312
64	1.20422	816.875
65	1.20351	320.312
66	1.20279	816.875
67	1.20207	320.312
68	1.20136	816.875
69	1.20064	320.312
70	1.19993	816.875
71	1.19921	320.312
72	1.1985	816.875
73	1.19778	320.312
74	1.19707	816.875
75	1.19635	320.312
76	1.19564	816.875
77	1.19492	320.312
78	1.19421	816.875
79	1.19349	320.312
80	1.19278	816.875
81	1.19206	320.312
82	1.19134	816.875
83	1.19063	320.312
84	1.18991	816.875
85	1.1892	320.312
86	1.18848	816.875
87	1.18777	320.312
88	1.18705	816.875
89	1.18634	320.312
90	1.18562	816.875
91	1.18491	320.312
92	1.18419	816.875
93	1.18348	320.312
94	1.18276	816.875
95	1.18205	320.312
96	1.18133	816.875
97	1.18062	320.312
98	1.1799	816.875
99	1.17918	320.312
100	1.17847	816.875
101	1.17775	320.312
102	1.17704	816.875
103	1.17632	320.312
104	1.17561	816.875
105	1.17489	320.312
106	1.17418	816.875
107	1.17346	320.312
108	1.17275	816.875
109	1.17203	320.312
110	1.17132	816.875
111	1.1706	320.312
112	1.16989	816.875
113	1.16917	320.312
114	1.16845	816.875
115	1.16774	320.312
116	1.16702	816.875
117	1.16631	320.312
118	1.16559	816.875
119	1.16488	320.312
120	1.16416	816.875
121	1.16345	320.312
122	1.16273	816.875
123	1.16202	320.312
124	1.1613	816.875
125	1.16059	320.312
126	1.15987	816.875
127	1.15916	320.312
128	1.15844	816.875
129	1.15773	320.312
130	1.15701	816.875
131	1.15629	320.312
132	1.15558	816.875
133	1.15486	320.312
134	1.15415	816.875
135	1.15343	320.312
136	1.15272	816.875
137	1.152	320.312
138	1.15129	816.875
139	1.15057	320.312
140	1.14986	816.875
141	1.14914	320.312
142	1.14843	816.875
143	1.14771	320.312
144	1.147	816.875
145	1.14628	320.312
146	1.14557	816.875
147	1.14485	320.312
148	1.14413	816.875
149	1.14342	320.312
150	1.1427	816.875
151	1.14199	320.312
152	1.14127	816.875
153	1.14056	320.312
154	1.13984	816.875
155	1.13913	320.312
156	1.13841	816.875
157	1.1377	320.312
158	1.13698	816.875
159	1.13627	320.312
160	1.13555	816.875
161	1.13484	320.312
162	1.13412	816.875
163	1.1334	320.312
164	1.13269	816.875
165	1.13197	320.312
166	1.13126	816.875
167	1.13054	320.312
168	1.12983	816.875
169	1.12911	320.312
170	1.1284	816.875
171	1.12768	320.312
172	1.12697	816.875
173	1.12625	320.312
174	1.12554	816.875
175	1.12482	320.312
176	1.12411	816.875
177	1.12339	320.312
178	1.12268	816.875
179	1.12196	320.312
180	1.12124	816.875
181	1.12053	320.312
182	1.11981	816.875
183	1.1191	320.312
184	1.11838	816.875
185	1.11767	320.312
186	1.11695	816.875
187	1.11624	320.312
188	1.11552	816.875
189	1.11481	320.312
190	1.11409	816.875
191	1.11338	320.312
192	1.11266	816.875
193	1.11195	320.312
194	1.11123	816.875
195	1.11052	320.312
196	1.1098	816.875
197	1.10908	320.312
198	1.10837	816.875
199	1.10765	320.312
200	1.10694	816.875
201	1.10622	320.312
202	1.10551	816.875
203	1.10479	320.312
204	1.10408	816.875
205	1.10336	320.312
206	1.10265	816.875
207	1.10193	320.312
208	1.10122	816.875
209	1.1005	320.312
210	1.09979	816.875
211	1.09907	320.312
212	1.09835	816.875
213	1.09764	320.312
214	1.09692	816.875
215	1.09621	320.312
216	1.09549	816.875
217	1.09478	320.312
218	1.09406	816.875
219	1.09335	320.312
220	1.09263	816.875
221	1.09192	320.312
222	1.0912	816.875
223	1.09049	320.312
224	1.08977	816.875
225	1.08906	320.312
226	1.08834	816.875
227	1.08763	320.312
228	1.08691	816.875
229	1.08619	320.312
230	1.08548	816.875
231	1.08476	320.312
232	1.08405	816.875
233	1.08333	320.312
234	1.08262	816.875
235	1.0819	320.312
236	1.08119	816.875
237	1.08047	320.312
238	1.07976	816.875
239	1.07904	320.312
240	1.07833	816.875
241	1.07761	320.312
242	1.0769	816.875
243	1.07618	320.312
244	1.07546	816.875
245	1.07475	320.312
246	1.07403	816.875
247	1.07332	320.312
248	1.0726	816.875
249	1.07189	320.312
250	1.07117	816.875
251	1.07046	320.312
252	1.06974	816.875
253	1.06903	320.312
254	1.06831	816.875
255	1.0676	320.312
256	1.06688	816.875
257	1.06617	320.312
258	1.06545	816.875
259	1.06474	320.312
260	1.06402	816.875
261	1.0633	320.312
262	1.06259	816.875
263	1.06187	320.312
264	1.06116	816.875
265	1.06044	320.312
266	1.05973	816.875
267	1.05901	320.312
268	1.0583	816.875
269	1.05758	320.312
270	1.05687	816.875
271	1.05615	320.312
272	1.05544	816.875
273	1.05472	320.312
274	1.05401	816.875
275	1.05329	320.312
276	1.05258	816.875
277	1.05186	320.312
278	1.05114	816.875
279	1.05043	320.312
280	1.04971	816.875
281	1.049	320.312
282	1.04828	816.875
283	1.04757	320.312
284	1.04685	816.875
285	1.04614	320.312
286	1.04542	816.875
287	1.04471	320.312
288	1.04399	816.875
289	1.04328	320.312
290	1.04256	816.875
291	1.04185	320.312
292	1.04113	816.875
293	1.04041	320.312
294	1.0397	816.875
295	1.03898	320.312
296	1.03827	816.875
297	1.03755	320.312
298	1.03684	816.875
299	1.03612	320.312
300	1.03541	816.875
301	1.03469	320.312
302	1.03398	816.875
303	1.03326	320.312
304	1.03255	816.875
305	1.03183	320.312
306	1.03112	816.875
307	1.0304	320.312
308	1.02969	816.875
309	1.02897	320.312
310	1.02825	816.875
311	1.02754	320.312
312	1.02682	816.875
313	1.02611	320.312
314	1.02539	816.875
315	1.02468	320.312
316	1.02396	816.875
317	1.02325	320.312
318	1.02253	816.875
319	1.02182	320.312
320	1.0211	816.875
321	1.02039	320.312
322	1.01967	816.875
323	1.01896	320.312
324	1.01824	816.875
325	1.01753	320.312
326	1.01681	816.875
327	1.01609	320.312
328	1.01538	816.875
329	1.01466	320.312
330	1.01395	816.875
331	1.01323	320.312
332	1.01252	816.875
333	1.0118	320.312
334	1.01109	816.875
335	1.01037	320.312
336	1.00966	816.875
337	1.00894	320.312
338	1.00823	816.875
339	1.00751	320.312
340	1.0068	816.875
341	1.00608	320.312
342	1.00536	816.875
343	1.00465	320.312
344	1.00393	816.875
345	1.00322	320.312
346	1.0025	816.875
347	1.00179	320.312
348	1.00107	816.875
349	1.00036	320.312
350	0.999642	816.875
351	0.998927	320.312
352	0.998212	816.875
353	0.997496	320.312
354	0.996781	816.875
355	0.996066	320.312
356	0.995351	816.875
357	0.994635	320.312
358	0.99392	816.875
359	0.993205	320.312
360	0.992489	816.875
361	0.991774	320.312
362	0.991059	816.875
363	0.990343	320.312
364	0.989628	816.875
365	0.988913	320.312
366	0.988197	816.875
367	0.987482	320.312
368	0.986767	816.875
369	0.986052	320.312
370	0.985336	816.875
371	0.984621	320.312
372	0.983906	816.875
373	0.98319	320.312
374	0.982475	816.875
375	0.98176	320.312
376	0.981044	816.875
377	0.980329	320.312
378	0.979614	816.875
379	0.978898	320.312
380	0.978183	816.875
381	0.977468	320.312
382	0.976753	816.875
383	0.976037	320.312
384	0.975322	816.875
385	0.974607	320.312
386	0.973891	816.875
387	0.973176	320.312
388	0.972461	816.875
389	0.971745	320.312
390	0.97103	816.875
391	0.970315	320.312
392	0.969599	816.875
393	0.968884	320.312
394	0.968169	816.875
395	0.967454	320.312
396	0.966738	816.875
397	0.966023	320.312
398	0.965308	816.875
399	0.964592	320.312
400	0.963877	816.875
401	0.963162	320.312
402	0.962446	816.875
403	0.961731	320.312
404	0.961016	816.875
405	0.9603	320.312
406	0.959585	816.875
407	0.95887	320.312
408	0.958155	816.875
409	0.957439	320.312
410	0.956724	816.875
411	0.956009	320.312
412	0.955293	816.875
413	0.954578	320.312
414	0.953863	816.875
415	0.953147	320.312
416	0.952432	816.875
417	0.951717	320.312
418	0.951001	816.875
419	0.950286	320.312
420	0.949571	816.875
421	0.948856	320.312
422	0.94814	816.875
423	0.947425	320.312
424	0.94671	816.875
425	0.945994	320.312
426	0.945279	816.875
427	0.944564	320.312
428	0.943848	816.875
429	0.943133	320.312
430	0.942418	816.875
431	0.941702	320.312
432	0.940987	816.875
433	0.940272	320.312
434	0.939557	816.875
435	0.938841	320.312
436	0.938126	816.875
437	0.937411	320.312
438	0.936695	816.875
439	0.93598	320.312
440	0.935265	816.875
441	0.934549	320.312
442	0.933834	816.875
443	0.933119	320.312
444	0.932403	816.875
445	0.931688	320.312
446	0.930973	816.875
447	0.930258	320.312
448	0.929542	816.875
449	0.928827	320.312
450	0.928112	816.875
451	0.927396	320.312
452	0.926681	816.875
453	0.925966	320.312
454	0.92525	816.875
455	0.924535	320.312
456	0.92382	816.875
457	0.923104	320.312
458	0.922389	816.875
459	0.921674	320.312
460	0.920959	816.875
461	0.920243	320.312
462	0.919528	816.875
463	0.918813	320.312
464	0.918097	816.875
465	0.917382	320.312
466	0.916667	816.875
467	0.915951	320.312
468	0.915236	816.875
469	0.914521	320.312
470	0.913805	816.875
471	0.91309	320.312
472	0.912375	816.875
473	0.91166	320.312
474	0.910944	816.875
475	0.910229	320.312
476	0.909514	816.875
477	0.908798	320.312
478	0.908083	816.875
479	0.907368	320.312
480	0.906652	816.875
481	0.905937	320.312
482	0.905222	816.875
483	0.904506	320.312
484	0.903791	816.875
485	0.903076	320.312
486	0.902361	816.875
487	0.901645	320.312
488	0.90093	816.875
489	0.900215	320.312
490	0.899499	816.875
491	0.898784	320.312
492	0.898069	816.875
493	0.897353	320.312
494	0.896638	816.875
495	0.895923	320.312
496	0.895207	816.875
497	0.894492	320.312
498	0.893777	816.875
499	0.893062	320.312
500	0.892346	816.875
501	0.891631	320.312
502	0.890916	816.875
503	0.8902	320.312
504	0.889485	816.875
505	0.88877	320.312
506	0.888054	816.875
507	0.887339	320.312
508	0.886624	816.875
509	0.885908	320.312
510	0.885193	816.875
511	0.884478	320.312
512	0.883763	816.875
513	0.883047	320.312
514	0.882332	816.875
515	0.881617	320.312
516	0.880901	816.875
517	0.880186	320.312
518	0.879471	816.875
519	0.878755	320.312
520	0.87804	816.875
521	0.877325	320.312
522	0.876609	816.875
523	0.875894	320.312
524	0.875179	816.875
525	0.874464	320.312
526	0.873748	816.875
527	0.873033	320.312
528	0.872318	816.875
529	0.871602	320.312
530	0.870887	816.875
531	0.870172	320.312
532	0.869456	816.875
533	0.868741	320.312
534	0.868026	816.875
535	0.86731	320.312
536	0.866595	816.875
537	0.86588	320.312
538	0.865165	816.875
539	0.864449	320.312
540	0.863734	816.875
541	0.863019	320.312
542	0.862303	816.875
543	0.861588	320.312
544	0.860873	816.875
545	0.860157	320.312
546	0.859442	816.875
547	0.858727	320.312
548	0.858011	816.875
549	0.857296	320.312
550	0.856581	816.875
551	0.855866	320.312
552	0.85515	816.875
553	0.854435	320.312
554	0.85372	816.875
555	0.853004	320.312
556	0.852289	816.875
557	0.851574	320.312
558	0.850858	816.875
559	0.850143	320.312
560	0.849428	816.875
561	0.848712	320.312
562	0.847997	816.875
563	0.847282	320.312
564	0.846567	816.875
565	0.845851	320.312
566	0.845136	816.875
567	0.844421	320.312
568	0.843705	816.875
569	0.84299	320.312
570	0.842275	816.875
571	0.841559	320.312
572	0.840844	816.875
573	0.840129	320.312
574	0.839413	816.875
575	0.838698	320.312
576	0.837983	816.875
577	0.837268	320.312
578	0.836552	816.875
579	0.835837	320.312
580	0.835122	816.875
581	0.834406	320.312
582	0.833691	816.875
583	0.832976	320.312
584	0.83226	816.875
585	0.831545	320.312
586	0.83083	816.875
587	0.830114	320.312
588	0.829399	816.875
589	0.828684	320.312
590	0.827969	816.875
591	0.827253	320.312
592	0.826538	816.875
593	0.825823	320.312
594	0.825107	816.875
595	0.824392	320.312
596	0.823677	816.875
597	0.822961	320.312
598	0.822246	816.875
599	0.821531	320.312
600	0.820815	816.875
601	0.8201	320.312
602	0.819385	816.875
603	0.81867	320.312
604	0.817954	816.875
605	0.817239	320.312
606	0.816524	816.875
607	0.815808	320.312
608	0.815093	816.875
609	0.814378	320.312
610	0.813662	816.875
611	0.812947	320.312
612	0.812232	816.875
613	0.811516	320.312
614	0.810801	816.875
615	0.810086	320.312
616	0.809371	816.875
617	0.808655	320.312
618	0.80794	816.875
619	0.807225	320.312
620	0.806509	816.875
621	0.805794	320.312
622	0.805079	816.875
623	0.804363	320.312
624	0.803648	816.875
625	0.802933	320.312
626	0.802217	816.875
627	0.801502	320.312
628	0.800787	816.875
629	0.800072	320.312
630	0.799356	816.875
631	0.798641	320.312
632	0.797926	816.875
633	0.79721	320.312
634	0.796495	816.875
635	0.79578	320.312
636	0.795064	816.875
637	0.794349	320.312
638	0.793634	816.875
639	0.792918	320.312
640	0.792203	816.875
641	0.791488	320.312
642	0.790773	816.875
643	0.790057	320.312
644	0.789342	816.875
645	0.788627	320.312
646	0.787911	816.875
647	0.787196	320.312
648	0.786481	816.875
649	0.785765	320.312
650	0.78505	816.875
651	0.784335	320.312
652	0.783619	816.875
653	0.782904	320.312
654	0.782189	816.875
655	0.781474	320.312
656	0.780758	816.875
657	0.780043	320.312
658	0.779328	816.875
659	0.778612	320.312
660	0.777897	816.875
661	0.777182	320.312
662	0.776466	816.875
663	0.775751	320.312
664	0.775036	816.875
665	0.77432	320.312
666	0.773605	816.875
667	0.77289	320.312
668	0.772175	816.875
669	0.771459	320.312
670	0.770744	816.875
671	0.770029	320.312
672	0.769313	816.875
673	0.768598	320.312
674	0.767883	816.875
675	0.767167	320.312
676	0.766452	816.875
677	0.765737	320.312
678	0.765021	816.875
679	0.764306	320.312
680	0.763591	816.875
681	0.762876	320.312
682	0.76216	816.875
683	0.761445	320.312
684	0.76073	816.875
685	0.760014	320.312
686	0.759299	816.875
687	0.758584	320.312
688	0.757868	816.875
689	0.757153	320.312
690	0.756438	816.875
691	0.755722	320.312
692	0.755007	816.875
693	0.754292	320.312
694	0.753577	816.875
695	0.752861	320.312
696	0.752146	816.875
697	0.751431	320.312
698	0.750715	816.875
699	0.75	320.312
700	0.749285	816.875

## Sheet: Desc_HID6
1	1.24928	1150.62
2	1.24857	2122.5
3	1.24785	1150.62
4	1.24714	2122.5
5	1.24642	1150.62
6	1.24571	2122.5
7	1.24499	1150.62
8	1.24428	2122.5
9	1.24356	1150.62
10	1.24285	2122.5
11	1.24213	1150.62
12	1.24142	2122.5
13	1.2407	1150.62
14	1.23999	2122.5
15	1.23927	1150.62
16	1.23856	2122.5
17	1.23784	1150.62
18	1.23712	2122.5
19	1.23641	1150.62
20	1.23569	2122.5
21	1.23498	1150.62
22	1.23426	2122.5
23	1.23355	1150.62
24	1.23283	2122.5
25	1.23212	1150.62
26	1.2314	2122.5
27	1.23069	1150.62
28	1.22997	2122.5
29	1.22926	1150.62
30	1.22854	2122.5
31	1.22783	1150.62
32	1.22711	2122.5
33	1.22639	1150.62
34	1.22568	2122.5
35	1.22496	1150.62
36	1.22425	2122.5
37	1.22353	1150.62
38	1.22282	2122.5
39	1.2221	1150.62
40	1.22139	2122.5
41	1.22067	1150.62
42	1.21996	2122.5
43	1.21924	1150.62
44	1.21853	2122.5
45	1.21781	1150.62
46	1.2171	2122.5
47	1.21638	1150.62
48	1.21567	2122.5
49	1.21495	1150.62
50	1.21423	2122.5
51	1.21352	1150.62
52	1.2128	2122.5
53	1.21209	1150.62
54	1.21137	2122.5
55	1.21066	1150.62
56	1.20994	2122.5
57	1.20923	1150.62
58	1.20851	2122.5
59	1.2078	1150.62
60	1.20708	2122.5
61	1.20637	1150.62
62	1.20565	2122.5
63	1.20494	1150.62
64	1.20422	2122.5
65	1.20351	1150.62
66	1.20279	2122.5
67	1.20207	1150.62
68	1.20136	2122.5
69	1.20064	1150.62
70	1.19993	2122.5
71	1.19921	1150.62
72	1.1985	2122.5
73	1.19778	1150.62
74	1.19707	2122.5
75	1.19635	1150.62
76	1.19564	2122.5
77	1.19492	1150.62
78	1.19421	2122.5
79	1.19349	1150.62
80	1.19278	2122.5
81	1.19206	1150.62
82	1.19134	2122.5
83	1.19063	1150.62
84	1.18991	2122.5
85	1.1892	1150.62
86	1.18848	2122.5
87	1.18777	1150.62
88	1.18705	2122.5
89	1.18634	1150.62
90	1.18562	2122.5
91	1.18491	1150.62
92	1.18419	2122.5
93	1.18348	1150.62
94	1.18276	2122.5
95	1.18205	1150.62
96	1.18133	2122.5
97	1.18062	1150.62
98	1.1799	2122.5
99	1.17918	1150.62
100	1.17847	2122.5
101	1.17775	1150.62
102	1.17704	2122.5
103	1.17632	1150.62
104	1.17561	2122.5
105	1.17489	1150.62
106	1.17418	2122.5
107	1.17346	1150.62
108	1.17275	2122.5
109	1.17203	1150.62
110	1.17132	2122.5
111	1.1706	1150.62
112	1.16989	2122.5
113	1.16917	1150.62
114	1.16845	2122.5
115	1.16774	1150.62
116	1.16702	2122.5
117	1.16631	1150.62
118	1.16559	2122.5
119	1.16488	1150.62
120	1.16416	2122.5
121	1.16345	1150.62
122	1.16273	2122.5
123	1.16202	1150.62
124	1.1613	2122.5
125	1.16059	1150.62
126	1.15987	2122.5
127	1.15916	1150.62
128	1.15844	2122.5
129	1.15773	1150.62
130	1.15701	2122.5
131	1.15629	1150.62
132	1.15558	2122.5
133	1.15486	1150.62
134	1.15415	2122.5
135	1.15343	1150.62
136	1.15272	2122.5
137	1.152	1150.62
138	1.15129	2122.5
139	1.15057	1150.62
140	1.14986	2122.5
141	1.14914	1150.62
142	1.14843	2122.5
143	1.14771	1150.62
144	1.147	2122.5
145	1.14628	1150.62
146	1.14557	2122.5
147	1.14485	1150.62
148	1.14413	2122.5
149	1.14342	1150.62
150	1.1427	2122.5
151	1.14199	1150.62
152	1.14127	2122.5
153	1.14056	1150.62
154	1.13984	2122.5
155	1.13913	1150.62
156	1.13841	2122.5
157	1.1377	1150.62
158	1.13698	2122.5
159	1.13627	1150.62
160	1.13555	2122.5
161	1.13484	1150.62
162	1.13412	2122.5
163	1.1334	1150.62
164	1.13269	2122.5
165	1.13197	1150.62
166	1.13126	2122.5
167	1.13054	1150.62
168	1.12983	2122.5
169	1.12911	1150.62
170	1.1284	2122.5
171	1.12768	1150.62
172	1.12697	2122.5
173	1.12625	1150.62
174	1.12554	2122.5
175	1.12482	1150.62
176	1.12411	2122.5
177	1.12339	1150.62
178	1.12268	2122.5
179	1.12196	1150.62
180	1.12124	2122.5
181	1.12053	1150.62
182	1.11981	2122.5
183	1.1191	1150.62
184	1.11838	2122.5
185	1.11767	1150.62
186	1.11695	2122.5
187	1.11624	1150.62
188	1.11552	2122.5
189	1.11481	1150.62
190	1.11409	2122.5
191	1.11338	1150.62
192	1.11266	2122.5
193	1.11195	1150.62
194	1.11123	2122.5
195	1.11052	1150.62
196	1.1098	2122.5
197	1.10908	1150.62
198	1.10837	2122.5
199	1.10765	1150.62
200	1.10694	2122.5
201	1.10622	1150.62
202	1.10551	2122.5
203	1.10479	1150.62
204	1.10408	2122.5
205	1.10336	1150.62
206	1.10265	2122.5
207	1.10193	1150.62
208	1.10122	2122.5
209	1.1005	1150.62
210	1.09979	2122.5
211	1.09907	1150.62
212	1.09835	2122.5
213	1.09764	1150.62
214	1.09692	2122.5
215	1.09621	1150.62
216	1.09549	2122.5
217	1.09478	1150.62
218	1.09406	2122.5
219	1.09335	1150.62
220	1.09263	2122.5
221	1.09192	1150.62
222	1.0912	2122.5
223	1.09049	1150.62
224	1.08977	2122.5
225	1.08906	1150.62
226	1.08834	2122.5
227	1.08763	1150.62
228	1.08691	2122.5
229	1.08619	1150.62
230	1.08548	2122.5
231	1.08476	1150.62
232	1.08405	2122.5
233	1.08333	1150.62
234	1.08262	2122.5
235	1.0819	1150.62
236	1.08119	2122.5
237	1.08047	1150.62
238	1.07976	2122.5
239	1.07904	1150.62
240	1.07833	2122.5
241	1.07761	1150.62
242	1.0769	2122.5
243	1.07618	1150.62
244	1.07546	2122.5
245	1.07475	1150.62
246	1.07403	2122.5
247	1.07332	1150.62
248	1.0726	2122.5
249	1.07189	1150.62
250	1.07117	2122.5
251	1.07046	1150.62
252	1.06974	2122.5
253	1.06903	1150.62
254	1.06831	2122.5
255	1.0676	1150.62
256	1.06688	2122.5
257	1.06617	1150.62
258	1.06545	2122.5
259	1.06474	1150.62
260	1.06402	2122.5
261	1.0633	1150.62
262	1.06259	2122.5
263	1.06187	1150.62
264	1.06116	2122.5
265	1.06044	1150.62
266	1.05973	2122.5
267	1.05901	1150.62
268	1.0583	2122.5
269	1.05758	1150.62
270	1.05687	2122.5
271	1.05615	1150.62
272	1.05544	2122.5
273	1.05472	1150.62
274	1.05401	2122.5
275	1.05329	1150.62
276	1.05258	2122.5
277	1.05186	1150.62
278	1.05114	2122.5
279	1.05043	1150.62
280	1.04971	2122.5
281	1.049	1150.62
282	1.04828	2122.5
283	1.04757	1150.62
284	1.04685	2122.5
285	1.04614	1150.62
286	1.04542	2122.5
287	1.04471	1150.62
288	1.04399	2122.5
289	1.04328	1150.62
290	1.04256	2122.5
291	1.04185	1150.62
292	1.04113	2122.5
293	1.04041	1150.62
294	1.0397	2122.5
295	1.03898	1150.62
296	1.03827	2122.5
297	1.03755	1150.62
298	1.03684	2122.5
299	1.03612	1150.62
300	1.03541	2122.5
301	1.03469	1150.62
302	1.03398	2122.5
303	1.03326	1150.62
304	1.03255	2122.5
305	1.03183	1150.62
306	1.03112	2122.5
307	1.0304	1150.62
308	1.02969	2122.5
309	1.02897	1150.62
310	1.02825	2122.5
311	1.02754	1150.62
312	1.02682	2122.5
313	1.02611	1150.62
314	1.02539	2122.5
315	1.02468	1150.62
316	1.02396	2122.5
317	1.02325	1150.62
318	1.02253	2122.5
319	1.02182	1150.62
320	1.0211	2122.5
321	1.02039	1150.62
322	1.01967	2122.5
323	1.01896	1150.62
324	1.01824	2122.5
325	1.01753	1150.62
326	1.01681	2122.5
327	1.01609	1150.62
328	1.01538	2122.5
329	1.01466	1150.62
330	1.01395	2122.5
331	1.01323	1150.62
332	1.01252	2122.5
333	1.0118	1150.62
334	1.01109	2122.5
335	1.01037	1150.62
336	1.00966	2122.5
337	1.00894	1150.62
338	1.00823	2122.5
339	1.00751	1150.62
340	1.0068	2122.5
341	1.00608	1150.62
342	1.00536	2122.5
343	1.00465	1150.62
344	1.00393	2122.5
345	1.00322	1150.62
346	1.0025	2122.5
347	1.00179	1150.62
348	1.00107	2122.5
349	1.00036	1150.62
350	0.999642	2122.5
351	0.998927	1150.62
352	0.998212	2122.5
353	0.997496	1150.62
354	0.996781	2122.5
355	0.996066	1150.62
356	0.995351	2122.5
357	0.994635	1150.62
358	0.99392	2122.5
359	0.993205	1150.62
360	0.992489	2122.5
361	0.991774	1150.62
362	0.991059	2122.5
363	0.990343	1150.62
364	0.989628	2122.5
365	0.988913	1150.62
366	0.988197	2122.5
367	0.987482	1150.62
368	0.986767	2122.5
369	0.986052	1150.62
370	0.985336	2122.5
371	0.984621	1150.62
372	0.983906	2122.5
373	0.98319	1150.62
374	0.982475	2122.5
375	0.98176	1150.62
376	0.981044	2122.5
377	0.980329	1150.62
378	0.979614	2122.5
379	0.978898	1150.62
380	0.978183	2122.5
381	0.977468	1150.62
382	0.976753	2122.5
383	0.976037	1150.62
384	0.975322	2122.5
385	0.974607	1150.62
386	0.973891	2122.5
387	0.973176	1150.62
388	0.972461	2122.5
389	0.971745	1150.62
390	0.97103	2122.5
391	0.970315	1150.62
392	0.969599	2122.5
393	0.968884	1150.62
394	0.968169	2122.5
395	0.967454	1150.62
396	0.966738	2122.5
397	0.966023	1150.62
398	0.965308	2122.5
399	0.964592	1150.62
400	0.963877	2122.5
401	0.963162	1150.62
402	0.962446	2122.5
403	0.961731	1150.62
404	0.961016	2122.5
405	0.9603	1150.62
406	0.959585	2122.5
407	0.95887	1150.62
408	0.958155	2122.5
409	0.957439	1150.62
410	0.956724	2122.5
411	0.956009	1150.62
412	0.955293	2122.5
413	0.954578	1150.62
414	0.953863	2122.5
415	0.953147	1150.62
416	0.952432	2122.5
417	0.951717	1150.62
418	0.951001	2122.5
419	0.950286	1150.62
420	0.949571	2122.5
421	0.948856	1150.62
422	0.94814	2122.5
423	0.947425	1150.62
424	0.94671	2122.5
425	0.945994	1150.62
426	0.945279	2122.5
427	0.944564	1150.62
428	0.943848	2122.5
429	0.943133	1150.62
430	0.942418	2122.5
431	0.941702	1150.62
432	0.940987	2122.5
433	0.940272	1150.62
434	0.939557	2122.5
435	0.938841	1150.62
436	0.938126	2122.5
437	0.937411	1150.62
438	0.936695	2122.5
439	0.93598	1150.62
440	0.935265	2122.5
441	0.934549	1150.62
442	0.933834	2122.5
443	0.933119	1150.62
444	0.932403	2122.5
445	0.931688	1150.62
446	0.930973	2122.5
447	0.930258	1150.62
448	0.929542	2122.5
449	0.928827	1150.62
450	0.928112	2122.5
451	0.927396	1150.62
452	0.926681	2122.5
453	0.925966	1150.62
454	0.92525	2122.5
455	0.924535	1150.62
456	0.92382	2122.5
457	0.923104	1150.62
458	0.922389	2122.5
459	0.921674	1150.62
460	0.920959	2122.5
461	0.920243	1150.62
462	0.919528	2122.5
463	0.918813	1150.62
464	0.918097	2122.5
465	0.917382	1150.62
466	0.916667	2122.5
467	0.915951	1150.62
468	0.915236	2122.5
469	0.914521	1150.62
470	0.913805	2122.5
471	0.91309	1150.62
472	0.912375	2122.5
473	0.91166	1150.62
474	0.910944	2122.5
475	0.910229	1150.62
476	0.909514	2122.5
477	0.908798	1150.62
478	0.908083	2122.5
479	0.907368	1150.62
480	0.906652	2122.5
481	0.905937	1150.62
482	0.905222	2122.5
483	0.904506	1150.62
484	0.903791	2122.5
485	0.903076	1150.62
486	0.902361	2122.5
487	0.901645	1150.62
488	0.90093	2122.5
489	0.900215	1150.62
490	0.899499	2122.5
491	0.898784	1150.62
492	0.898069	2122.5
493	0.897353	1150.62
494	0.896638	2122.5
495	0.895923	1150.62
496	0.895207	2122.5
497	0.894492	1150.62
498	0.893777	2122.5
499	0.893062	1150.62
500	0.892346	2122.5
501	0.891631	1150.62
502	0.890916	2122.5
503	0.8902	1150.62
504	0.889485	2122.5
505	0.88877	1150.62
506	0.888054	2122.5
507	0.887339	1150.62
508	0.886624	2122.5
509	0.885908	1150.62
510	0.885193	2122.5
511	0.884478	1150.62
512	0.883763	2122.5
513	0.883047	1150.62
514	0.882332	2122.5
515	0.881617	1150.62
516	0.880901	2122.5
517	0.880186	1150.62
518	0.879471	2122.5
519	0.878755	1150.62
520	0.87804	2122.5
521	0.877325	1150.62
522	0.876609	2122.5
523	0.875894	1150.62
524	0.875179	2122.5
525	0.874464	1150.62
526	0.873748	2122.5
527	0.873033	1150.62
528	0.872318	2122.5
529	0.871602	1150.62
530	0.870887	2122.5
531	0.870172	1150.62
532	0.869456	2122.5
533	0.868741	1150.62
534	0.868026	2122.5
535	0.86731	1150.62
536	0.866595	2122.5
537	0.86588	1150.62
538	0.865165	2122.5
539	0.864449	1150.62
540	0.863734	2122.5
541	0.863019	1150.62
542	0.862303	2122.5
543	0.861588	1150.62
544	0.860873	2122.5
545	0.860157	1150.62
546	0.859442	2122.5
547	0.858727	1150.62
548	0.858011	2122.5
549	0.857296	1150.62
550	0.856581	2122.5
551	0.855866	1150.62
552	0.85515	2122.5
553	0.854435	1150.62
554	0.85372	2122.5
555	0.853004	1150.62
556	0.852289	2122.5
557	0.851574	1150.62
558	0.850858	2122.5
559	0.850143	1150.62
560	0.849428	2122.5
561	0.848712	1150.62
562	0.847997	2122.5
563	0.847282	1150.62
564	0.846567	2122.5
565	0.845851	1150.62
566	0.845136	2122.5
567	0.844421	1150.62
568	0.843705	2122.5
569	0.84299	1150.62
570	0.842275	2122.5
571	0.841559	1150.62
572	0.840844	2122.5
573	0.840129	1150.62
574	0.839413	2122.5
575	0.838698	1150.62
576	0.837983	2122.5
577	0.837268	1150.62
578	0.836552	2122.5
579	0.835837	1150.62
580	0.835122	2122.5
581	0.834406	1150.62
582	0.833691	2122.5
583	0.832976	1150.62
584	0.83226	2122.5
585	0.831545	1150.62
586	0.83083	2122.5
587	0.830114	1150.62
588	0.829399	2122.5
589	0.828684	1150.62
590	0.827969	2122.5
591	0.827253	1150.62
592	0.826538	2122.5
593	0.825823	1150.62
594	0.825107	2122.5
595	0.824392	1150.62
596	0.823677	2122.5
597	0.822961	1150.62
598	0.822246	2122.5
599	0.821531	1150.62
600	0.820815	2122.5
601	0.8201	1150.62
602	0.819385	2122.5
603	0.81867	1150.62
604	0.817954	2122.5
605	0.817239	1150.62
606	0.816524	2122.5
607	0.815808	1150.62
608	0.815093	2122.5
609	0.814378	1150.62
610	0.813662	2122.5
611	0.812947	1150.62
612	0.812232	2122.5
613	0.811516	1150.62
614	0.810801	2122.5
615	0.810086	1150.62
616	0.809371	2122.5
617	0.808655	1150.62
618	0.80794	2122.5
619	0.807225	1150.62
620	0.806509	2122.5
621	0.805794	1150.62
622	0.805079	2122.5
623	0.804363	1150.62
624	0.803648	2122.5
625	0.802933	1150.62
626	0.802217	2122.5
627	0.801502	1150.62
628	0.800787	2122.5
629	0.800072	1150.62
630	0.799356	2122.5
631	0.798641	1150.62
632	0.797926	2122.5
633	0.79721	1150.62
634	0.796495	2122.5
635	0.79578	1150.62
636	0.795064	2122.5
637	0.794349	1150.62
638	0.793634	2122.5
639	0.792918	1150.62
640	0.792203	2122.5
641	0.791488	1150.62
642	0.790773	2122.5
643	0.790057	1150.62
644	0.789342	2122.5
645	0.788627	1150.62
646	0.787911	2122.5
647	0.787196	1150.62
648	0.786481	2122.5
649	0.785765	1150.62
650	0.78505	2122.5
651	0.784335	1150.62
652	0.783619	2122.5
653	0.782904	1150.62
654	0.782189	2122.5
655	0.781474	1150.62
656	0.780758	2122.5
657	0.780043	1150.62
658	0.779328	2122.5
659	0.778612	1150.62
660	0.777897	2122.5
661	0.777182	1150.62
662	0.776466	2122.5
663	0.775751	1150.62
664	0.775036	2122.5
665	0.77432	1150.62
666	0.773605	2122.5
667	0.77289	1150.62
668	0.772175	2122.5
669	0.771459	1150.62
670	0.770744	2122.5
671	0.770029	1150.62
672	0.769313	2122.5
673	0.768598	1150.62
674	0.767883	2122.5
675	0.767167	1150.62
676	0.766452	2122.5
677	0.765737	1150.62
678	0.765021	2122.5
679	0.764306	1150.62
680	0.763591	2122.5
681	0.762876	1150.62
682	0.76216	2122.5
683	0.761445	1150.62
684	0.76073	2122.5
685	0.760014	1150.62
686	0.759299	2122.5
687	0.758584	1150.62
688	0.757868	2122.5
689	0.757153	1150.62
690	0.756438	2122.5
691	0.755722	1150.62
692	0.755007	2122.5
693	0.754292	1150.62
694	0.753577	2122.5
695	0.752861	1150.62
696	0.752146	2122.5
697	0.751431	1150.62
698	0.750715	2122.5
699	0.75	1150.62
700	0.749285	2122.5

## Sheet: Desc_HID7
1	1.24928	35
2	1.24857	843.125
3	1.24785	35
4	1.24714	843.125
5	1.24642	35
6	1.24571	843.125
7	1.24499	35
8	1.24428	843.125
9	1.24356	35
10	1.24285	843.125
11	1.24213	35
12	1.24142	843.125
13	1.2407	35
14	1.23999	843.125
15	1.23927	35
16	1.23856	843.125
17	1.23784	35
18	1.23712	843.125
19	1.23641	35
20	1.23569	843.125
21	1.23498	35
22	1.23426	843.125
23	1.23355	35
24	1.23283	843.125
25	1.23212	35
26	1.2314	843.125
27	1.23069	35
28	1.22997	843.125
29	1.22926	35
30	1.22854	843.125
31	1.22783	35
32	1.22711	843.125
33	1.22639	35
34	1.22568	843.125
35	1.22496	35
36	1.22425	843.125
37	1.22353	35
38	1.22282	843.125
39	1.2221	35
40	1.22139	843.125
41	1.22067	35
42	1.21996	843.125
43	1.21924	35
44	1.21853	843.125
45	1.21781	35
46	1.2171	843.125
47	1.21638	35
48	1.21567	843.125
49	1.21495	35
50	1.21423	843.125
51	1.21352	35
52	1.2128	843.125
53	1.21209	35
54	1.21137	843.125
55	1.21066	35
56	1.20994	843.125
57	1.20923	35
58	1.20851	843.125
59	1.2078	35
60	1.20708	843.125
61	1.20637	35
62	1.20565	843.125
63	1.20494	35
64	1.20422	843.125
65	1.20351	35
66	1.20279	843.125
67	1.20207	35
68	1.20136	843.125
69	1.20064	35
70	1.19993	843.125
71	1.19921	35
72	1.1985	843.125
73	1.19778	35
74	1.19707	843.125
75	1.19635	35
76	1.19564	843.125
77	1.19492	35
78	1.19421	843.125
79	1.19349	35
80	1.19278	843.125
81	1.19206	35
82	1.19134	843.125
83	1.19063	35
84	1.18991	843.125
85	1.1892	35
86	1.18848	843.125
87	1.18777	35
88	1.18705	843.125
89	1.18634	35
90	1.18562	843.125
91	1.18491	35
92	1.18419	843.125
93	1.18348	35
94	1.18276	843.125
95	1.18205	35
96	1.18133	843.125
97	1.18062	35
98	1.1799	843.125
99	1.17918	35
100	1.17847	843.125
101	1.17775	35
102	1.17704	843.125
103	1.17632	35
104	1.17561	843.125
105	1.17489	35
106	1.17418	843.125
107	1.17346	35
108	1.17275	843.125
109	1.17203	35
110	1.17132	843.125
111	1.1706	35
112	1.16989	843.125
113	1.16917	35
114	1.16845	843.125
115	1.16774	35
116	1.16702	843.125
117	1.16631	35
118	1.16559	843.125
119	1.16488	35
120	1.16416	843.125
121	1.16345	35
122	1.16273	843.125
123	1.16202	35
124	1.1613	843.125
125	1.16059	35
126	1.15987	843.125
127	1.15916	35
128	1.15844	843.125
129	1.15773	35
130	1.15701	843.125
131	1.15629	35
132	1.15558	843.125
133	1.15486	35
134	1.15415	843.125
135	1.15343	35
136	1.15272	843.125
137	1.152	35
138	1.15129	843.125
139	1.15057	35
140	1.14986	843.125
141	1.14914	35
142	1.14843	843.125
143	1.14771	35
144	1.147	843.125
145	1.14628	35
146	1.14557	843.125
147	1.14485	35
148	1.14413	843.125
149	1.14342	35
150	1.1427	843.125
151	1.14199	35
152	1.14127	843.125
153	1.14056	35
154	1.13984	843.125
155	1.13913	35
156	1.13841	843.125
157	1.1377	35
158	1.13698	843.125
159	1.13627	35
160	1.13555	843.125
161	1.13484	35
162	1.13412	843.125
163	1.1334	35
164	1.13269	843.125
165	1.13197	35
166	1.13126	843.125
167	1.13054	35
168	1.12983	843.125
169	1.12911	35
170	1.1284	843.125
171	1.12768	35
172	1.12697	843.125
173	1.12625	35
174	1.12554	843.125
175	1.12482	35
176	1.12411	843.125
177	1.12339	35
178	1.12268	843.125
179	1.12196	35
180	1.12124	843.125
181	1.12053	35
182	1.11981	843.125
183	1.1191	35
184	1.11838	843.125
185	1.11767	35
186	1.11695	843.125
187	1.11624	35
188	1.11552	843.125
189	1.11481	35
190	1.11409	843.125
191	1.11338	35
192	1.11266	843.125
193	1.11195	35
194	1.11123	843.125
195	1.11052	35
196	1.1098	843.125
197	1.10908	35
198	1.10837	843.125
199	1.10765	35
200	1.10694	843.125
201	1.10622	35
202	1.10551	843.125
203	1.10479	35
204	1.10408	843.125
205	1.10336	35
206	1.10265	843.125
207	1.10193	35
208	1.10122	843.125
209	1.1005	35
210	1.09979	843.125
211	1.09907	35
212	1.09835	843.125
213	1.09764	35
214	1.09692	843.125
215	1.09621	35
216	1.09549	843.125
217	1.09478	35
218	1.09406	843.125
219	1.09335	35
220	1.09263	843.125
221	1.09192	35
222	1.0912	843.125
223	1.09049	35
224	1.08977	843.125
225	1.08906	35
226	1.08834	843.125
227	1.08763	35
228	1.08691	843.125
229	1.08619	35
230	1.08548	843.125
231	1.08476	35
232	1.08405	843.125
233	1.08333	35
234	1.08262	843.125
235	1.0819	35
236	1.08119	843.125
237	1.08047	35
238	1.07976	843.125
239	1.07904	35
240	1.07833	843.125
241	1.07761	35
242	1.0769	843.125
243	1.07618	35
244	1.07546	843.125
245	1.07475	35
246	1.07403	843.125
247	1.07332	35
248	1.0726	843.125
249	1.07189	35
250	1.07117	843.125
251	1.07046	35
252	1.06974	843.125
253	1.06903	35
254	1.06831	843.125
255	1.0676	35
256	1.06688	843.125
257	1.06617	35
258	1.06545	843.125
259	1.06474	35
260	1.06402	843.125
261	1.0633	35
262	1.06259	843.125
263	1.06187	35
264	1.06116	843.125
265	1.06044	35
266	1.05973	843.125
267	1.05901	35
268	1.0583	843.125
269	1.05758	35
270	1.05687	843.125
271	1.05615	35
272	1.05544	843.125
273	1.05472	35
274	1.05401	843.125
275	1.05329	35
276	1.05258	843.125
277	1.05186	35
278	1.05114	843.125
279	1.05043	35
280	1.04971	843.125
281	1.049	35
282	1.04828	843.125
283	1.04757	35
284	1.04685	843.125
285	1.04614	35
286	1.04542	843.125
287	1.04471	35
288	1.04399	843.125
289	1.04328	35
290	1.04256	843.125
291	1.04185	35
292	1.04113	843.125
293	1.04041	35
294	1.0397	843.125
295	1.03898	35
296	1.03827	843.125
297	1.03755	35
298	1.03684	843.125
299	1.03612	35
300	1.03541	843.125
301	1.03469	35
302	1.03398	843.125
303	1.03326	35
304	1.03255	843.125
305	1.03183	35
306	1.03112	843.125
307	1.0304	35
308	1.02969	843.125
309	1.02897	35
310	1.02825	843.125
311	1.02754	35
312	1.02682	843.125
313	1.02611	35
314	1.02539	843.125
315	1.02468	35
316	1.02396	843.125
317	1.02325	35
318	1.02253	843.125
319	1.02182	35
320	1.0211	843.125
321	1.02039	35
322	1.01967	843.125
323	1.01896	35
324	1.01824	843.125
325	1.01753	35
326	1.01681	843.125
327	1.01609	35
328	1.01538	843.125
329	1.01466	35
330	1.01395	843.125
331	1.01323	35
332	1.01252	843.125
333	1.0118	35
334	1.01109	843.125
335	1.01037	35
336	1.00966	843.125
337	1.00894	35
338	1.00823	843.125
339	1.00751	35
340	1.0068	843.125
341	1.00608	35
342	1.00536	843.125
343	1.00465	35
344	1.00393	843.125
345	1.00322	35
346	1.0025	843.125
347	1.00179	35
348	1.00107	843.125
349	1.00036	35
350	0.999642	843.125
351	0.998927	35
352	0.998212	843.125
353	0.997496	35
354	0.996781	843.125
355	0.996066	35
356	0.995351	843.125
357	0.994635	35
358	0.99392	843.125
359	0.993205	35
360	0.992489	843.125
361	0.991774	35
362	0.991059	843.125
363	0.990343	35
364	0.989628	843.125
365	0.988913	35
366	0.988197	843.125
367	0.987482	35
368	0.986767	843.125
369	0.986052	35
370	0.985336	843.125
371	0.984621	35
372	0.983906	843.125
373	0.98319	35
374	0.982475	843.125
375	0.98176	35
376	0.981044	843.125
377	0.980329	35
378	0.979614	843.125
379	0.978898	35
380	0.978183	843.125
381	0.977468	35
382	0.976753	843.125
383	0.976037	35
384	0.975322	843.125
385	0.974607	35
386	0.973891	843.125
387	0.973176	35
388	0.972461	843.125
389	0.971745	35
390	0.97103	843.125
391	0.970315	35
392	0.969599	843.125
393	0.968884	35
394	0.968169	843.125
395	0.967454	35
396	0.966738	843.125
397	0.966023	35
398	0.965308	843.125
399	0.964592	35
400	0.963877	843.125
401	0.963162	35
402	0.962446	843.125
403	0.961731	35
404	0.961016	843.125
405	0.9603	35
406	0.959585	843.125
407	0.95887	35
408	0.958155	843.125
409	0.957439	35
410	0.956724	843.125
411	0.956009	35
412	0.955293	843.125
413	0.954578	35
414	0.953863	843.125
415	0.953147	35
416	0.952432	843.125
417	0.951717	35
418	0.951001	843.125
419	0.950286	35
420	0.949571	843.125
421	0.948856	35
422	0.94814	843.125
423	0.947425	35
424	0.94671	843.125
425	0.945994	35
426	0.945279	843.125
427	0.944564	35
428	0.943848	843.125
429	0.943133	35
430	0.942418	843.125
431	0.941702	35
432	0.940987	843.125
433	0.940272	35
434	0.939557	843.125
435	0.938841	35
436	0.938126	843.125
437	0.937411	35
438	0.936695	843.125
439	0.93598	35
440	0.935265	843.125
441	0.934549	35
442	0.933834	843.125
443	0.933119	35
444	0.932403	843.125
445	0.931688	35
446	0.930973	843.125
447	0.930258	35
448	0.929542	843.125
449	0.928827	35
450	0.928112	843.125
451	0.927396	35
452	0.926681	843.125
453	0.925966	35
454	0.92525	843.125
455	0.924535	35
456	0.92382	843.125
457	0.923104	35
458	0.922389	843.125
459	0.921674	35
460	0.920959	843.125
461	0.920243	35
462	0.919528	843.125
463	0.918813	35
464	0.918097	843.125
465	0.917382	35
466	0.916667	843.125
467	0.915951	35
468	0.915236	843.125
469	0.914521	35
470	0.913805	843.125
471	0.91309	35
472	0.912375	843.125
473	0.91166	35
474	0.910944	843.125
475	0.910229	35
476	0.909514	843.125
477	0.908798	35
478	0.908083	843.125
479	0.907368	35
480	0.906652	843.125
481	0.905937	35
482	0.905222	843.125
483	0.904506	35
484	0.903791	843.125
485	0.903076	35
486	0.902361	843.125
487	0.901645	35
488	0.90093	843.125
489	0.900215	35
490	0.899499	843.125
491	0.898784	35
492	0.898069	843.125
493	0.897353	35
494	0.896638	843.125
495	0.895923	35
496	0.895207	843.125
497	0.894492	35
498	0.893777	843.125
499	0.893062	35
500	0.892346	843.125
501	0.891631	35
502	0.890916	843.125
503	0.8902	35
504	0.889485	843.125
505	0.88877	35
506	0.888054	843.125
507	0.887339	35
508	0.886624	843.125
509	0.885908	35
510	0.885193	843.125
511	0.884478	35
512	0.883763	843.125
513	0.883047	35
514	0.882332	843.125
515	0.881617	35
516	0.880901	843.125
517	0.880186	35
518	0.879471	843.125
519	0.878755	35
520	0.87804	843.125
521	0.877325	35
522	0.876609	843.125
523	0.875894	35
524	0.875179	843.125
525	0.874464	35
526	0.873748	843.125
527	0.873033	35
528	0.872318	843.125
529	0.871602	35
530	0.870887	843.125
531	0.870172	35
532	0.869456	843.125
533	0.868741	35
534	0.868026	843.125
535	0.86731	35
536	0.866595	843.125
537	0.86588	35
538	0.865165	843.125
539	0.864449	35
540	0.863734	843.125
541	0.863019	35
542	0.862303	843.125
543	0.861588	35
544	0.860873	843.125
545	0.860157	35
546	0.859442	843.125
547	0.858727	35
548	0.858011	843.125
549	0.857296	35
550	0.856581	843.125
551	0.855866	35
552	0.85515	843.125
553	0.854435	35
554	0.85372	843.125
555	0.853004	35
556	0.852289	843.125
557	0.851574	35
558	0.850858	843.125
559	0.850143	35
560	0.849428	843.125
561	0.848712	35
562	0.847997	843.125
563	0.847282	35
564	0.846567	843.125
565	0.845851	35
566	0.845136	843.125
567	0.844421	35
568	0.843705	843.125
569	0.84299	35
570	0.842275	843.125
571	0.841559	35
572	0.840844	843.125
573	0.840129	35
574	0.839413	843.125
575	0.838698	35
576	0.837983	843.125
577	0.837268	35
578	0.836552	843.125
579	0.835837	35
580	0.835122	843.125
581	0.834406	35
582	0.833691	843.125
583	0.832976	35
584	0.83226	843.125
585	0.831545	35
586	0.83083	843.125
587	0.830114	35
588	0.829399	843.125
589	0.828684	35
590	0.827969	843.125
591	0.827253	35
592	0.826538	843.125
593	0.825823	35
594	0.825107	843.125
595	0.824392	35
596	0.823677	843.125
597	0.822961	35
598	0.822246	843.125
599	0.821531	35
600	0.820815	843.125
601	0.8201	35
602	0.819385	843.125
603	0.81867	35
604	0.817954	843.125
605	0.817239	35
606	0.816524	843.125
607	0.815808	35
608	0.815093	843.125
609	0.814378	35
610	0.813662	843.125
611	0.812947	35
612	0.812232	843.125
613	0.811516	35
614	0.810801	843.125
615	0.810086	35
616	0.809371	843.125
617	0.808655	35
618	0.80794	843.125
619	0.807225	35
620	0.806509	843.125
621	0.805794	35
622	0.805079	843.125
623	0.804363	35
624	0.803648	843.125
625	0.802933	35
626	0.802217	843.125
627	0.801502	35
628	0.800787	843.125
629	0.800072	35
630	0.799356	843.125
631	0.798641	35
632	0.797926	843.125
633	0.79721	35
634	0.796495	843.125
635	0.79578	35
636	0.795064	843.125
637	0.794349	35
638	0.793634	843.125
639	0.792918	35
640	0.792203	843.125
641	0.791488	35
642	0.790773	843.125
643	0.790057	35
644	0.789342	843.125
645	0.788627	35
646	0.787911	843.125
647	0.787196	35
648	0.786481	843.125
649	0.785765	35
650	0.78505	843.125
651	0.784335	35
652	0.783619	843.125
653	0.782904	35
654	0.782189	843.125
655	0.781474	35
656	0.780758	843.125
657	0.780043	35
658	0.779328	843.125
659	0.778612	35
660	0.777897	843.125
661	0.777182	35
662	0.776466	843.125
663	0.775751	35
664	0.775036	843.125
665	0.77432	35
666	0.773605	843.125
667	0.77289	35
668	0.772175	843.125
669	0.771459	35
670	0.770744	843.125
671	0.770029	35
672	0.769313	843.125
673	0.768598	35
674	0.767883	843.125
675	0.767167	35
676	0.766452	843.125
677	0.765737	35
678	0.765021	843.125
679	0.764306	35
680	0.763591	843.125
681	0.762876	35
682	0.76216	843.125
683	0.761445	35
684	0.76073	843.125
685	0.760014	35
686	0.759299	843.125
687	0.758584	35
688	0.757868	843.125
689	0.757153	35
690	0.756438	843.125
691	0.755722	35
692	0.755007	843.125
693	0.754292	35
694	0.753577	843.125
695	0.752861	35
696	0.752146	843.125
697	0.751431	35
698	0.750715	843.125
699	0.75	35
700	0.749285	843.125

## Sheet: Desc_HID8
1	1.24928	0
2	1.24857	117.5
3	1.24785	0
4	1.24714	117.5
5	1.24642	0
6	1.24571	117.5
7	1.24499	0
8	1.24428	117.5
9	1.24356	0
10	1.24285	117.5
11	1.24213	0
12	1.24142	117.5
13	1.2407	0
14	1.23999	117.5
15	1.23927	0
16	1.23856	117.5
17	1.23784	0
18	1.23712	117.5
19	1.23641	0
20	1.23569	117.5
21	1.23498	0
22	1.23426	117.5
23	1.23355	0
24	1.23283	117.5
25	1.23212	0
26	1.2314	117.5
27	1.23069	0
28	1.22997	117.5
29	1.22926	0
30	1.22854	117.5
31	1.22783	0
32	1.22711	117.5
33	1.22639	0
34	1.22568	117.5
35	1.22496	0
36	1.22425	117.5
37	1.22353	0
38	1.22282	117.5
39	1.2221	0
40	1.22139	117.5
41	1.22067	0
42	1.21996	117.5
43	1.21924	0
44	1.21853	117.5
45	1.21781	0
46	1.2171	117.5
47	1.21638	0
48	1.21567	117.5
49	1.21495	0
50	1.21423	117.5
51	1.21352	0
52	1.2128	117.5
53	1.21209	0
54	1.21137	117.5
55	1.21066	0
56	1.20994	117.5
57	1.20923	0
58	1.20851	117.5
59	1.2078	0
60	1.20708	117.5
61	1.20637	0
62	1.20565	117.5
63	1.20494	0
64	1.20422	117.5
65	1.20351	0
66	1.20279	117.5
67	1.20207	0
68	1.20136	117.5
69	1.20064	0
70	1.19993	117.5
71	1.19921	0
72	1.1985	117.5
73	1.19778	0
74	1.19707	117.5
75	1.19635	0
76	1.19564	117.5
77	1.19492	0
78	1.19421	117.5
79	1.19349	0
80	1.19278	117.5
81	1.19206	0
82	1.19134	117.5
83	1.19063	0
84	1.18991	117.5
85	1.1892	0
86	1.18848	117.5
87	1.18777	0
88	1.18705	117.5
89	1.18634	0
90	1.18562	117.5
91	1.18491	0
92	1.18419	117.5
93	1.18348	0
94	1.18276	117.5
95	1.18205	0
96	1.18133	117.5
97	1.18062	0
98	1.1799	117.5
99	1.17918	0
100	1.17847	117.5
101	1.17775	0
102	1.17704	117.5
103	1.17632	0
104	1.17561	117.5
105	1.17489	0
106	1.17418	117.5
107	1.17346	0
108	1.17275	117.5
109	1.17203	0
110	1.17132	117.5
111	1.1706	0
112	1.16989	117.5
113	1.16917	0
114	1.16845	117.5
115	1.16774	0
116	1.16702	117.5
117	1.16631	0
118	1.16559	117.5
119	1.16488	0
120	1.16416	117.5
121	1.16345	0
122	1.16273	117.5
123	1.16202	0
124	1.1613	117.5
125	1.16059	0
126	1.15987	117.5
127	1.15916	0
128	1.15844	117.5
129	1.15773	0
130	1.15701	117.5
131	1.15629	0
132	1.15558	117.5
133	1.15486	0
134	1.15415	117.5
135	1.15343	0
136	1.15272	117.5
137	1.152	0
138	1.15129	117.5
139	1.15057	0
140	1.14986	117.5
141	1.14914	0
142	1.14843	117.5
143	1.14771	0
144	1.147	117.5
145	1.14628	0
146	1.14557	117.5
147	1.14485	0
148	1.14413	117.5
149	1.14342	0
150	1.1427	117.5
151	1.14199	0
152	1.14127	117.5
153	1.14056	0
154	1.13984	117.5
155	1.13913	0
156	1.13841	117.5
157	1.1377	0
158	1.13698	117.5
159	1.13627	0
160	1.13555	117.5
161	1.13484	0
162	1.13412	117.5
163	1.1334	0
164	1.13269	117.5
165	1.13197	0
166	1.13126	117.5
167	1.13054	0
168	1.12983	117.5
169	1.12911	0
170	1.1284	117.5
171	1.12768	0
172	1.12697	117.5
173	1.12625	0
174	1.12554	117.5
175	1.12482	0
176	1.12411	117.5
177	1.12339	0
178	1.12268	117.5
179	1.12196	0
180	1.12124	117.5
181	1.12053	0
182	1.11981	117.5
183	1.1191	0
184	1.11838	117.5
185	1.11767	0
186	1.11695	117.5
187	1.11624	0
188	1.11552	117.5
189	1.11481	0
190	1.11409	117.5
191	1.11338	0
192	1.11266	117.5
193	1.11195	0
194	1.11123	117.5
195	1.11052	0
196	1.1098	117.5
197	1.10908	0
198	1.10837	117.5
199	1.10765	0
200	1.10694	117.5
201	1.10622	0
202	1.10551	117.5
203	1.10479	0
204	1.10408	117.5
205	1.10336	0
206	1.10265	117.5
207	1.10193	0
208	1.10122	117.5
209	1.1005	0
210	1.09979	117.5
211	1.09907	0
212	1.09835	117.5
213	1.09764	0
214	1.09692	117.5
215	1.09621	0
216	1.09549	117.5
217	1.09478	0
218	1.09406	117.5
219	1.09335	0
220	1.09263	117.5
221	1.09192	0
222	1.0912	117.5
223	1.09049	0
224	1.08977	117.5
225	1.08906	0
226	1.08834	117.5
227	1.08763	0
228	1.08691	117.5
229	1.08619	0
230	1.08548	117.5
231	1.08476	0
232	1.08405	117.5
233	1.08333	0
234	1.08262	117.5
235	1.0819	0
236	1.08119	117.5
237	1.08047	0
238	1.07976	117.5
239	1.07904	0
240	1.07833	117.5
241	1.07761	0
242	1.0769	117.5
243	1.07618	0
244	1.07546	117.5
245	1.07475	0
246	1.07403	117.5
247	1.07332	0
248	1.0726	117.5
249	1.07189	0
250	1.07117	117.5
251	1.07046	0
252	1.06974	117.5
253	1.06903	0
254	1.06831	117.5
255	1.0676	0
256	1.06688	117.5
257	1.06617	0
258	1.06545	117.5
259	1.06474	0
260	1.06402	117.5
261	1.0633	0
262	1.06259	117.5
263	1.06187	0
264	1.06116	117.5
265	1.06044	0
266	1.05973	117.5
267	1.05901	0
268	1.0583	117.5
269	1.05758	0
270	1.05687	117.5
271	1.05615	0
272	1.05544	117.5
273	1.05472	0
274	1.05401	117.5
275	1.05329	0
276	1.05258	117.5
277	1.05186	0
278	1.05114	117.5
279	1.05043	0
280	1.04971	117.5
281	1.049	0
282	1.04828	117.5
283	1.04757	0
284	1.04685	117.5
285	1.04614	0
286	1.04542	117.5
287	1.04471	0
288	1.04399	117.5
289	1.04328	0
290	1.04256	117.5
291	1.04185	0
292	1.04113	117.5
293	1.04041	0
294	1.0397	117.5
295	1.03898	0
296	1.03827	117.5
297	1.03755	0
298	1.03684	117.5
299	1.03612	0
300	1.03541	117.5
301	1.03469	0
302	1.03398	117.5
303	1.03326	0
304	1.03255	117.5
305	1.03183	0
306	1.03112	117.5
307	1.0304	0
308	1.02969	117.5
309	1.02897	0
310	1.02825	117.5
311	1.02754	0
312	1.02682	117.5
313	1.02611	0
314	1.02539	117.5
315	1.02468	0
316	1.02396	117.5
317	1.02325	0
318	1.02253	117.5
319	1.02182	0
320	1.0211	117.5
321	1.02039	0
322	1.01967	117.5
323	1.01896	0
324	1.01824	117.5
325	1.01753	0
326	1.01681	117.5
327	1.01609	0
328	1.01538	117.5
329	1.01466	0
330	1.01395	117.5
331	1.01323	0
332	1.01252	117.5
333	1.0118	0
334	1.01109	117.5
335	1.01037	0
336	1.00966	117.5
337	1.00894	0
338	1.00823	117.5
339	1.00751	0
340	1.0068	117.5
341	1.00608	0
342	1.00536	117.5
343	1.00465	0
344	1.00393	117.5
345	1.00322	0
346	1.0025	117.5
347	1.00179	0
348	1.00107	117.5
349	1.00036	0
350	0.999642	117.5
351	0.998927	0
352	0.998212	117.5
353	0.997496	0
354	0.996781	117.5
355	0.996066	0
356	0.995351	117.5
357	0.994635	0
358	0.99392	117.5
359	0.993205	0
360	0.992489	117.5
361	0.991774	0
362	0.991059	117.5
363	0.990343	0
364	0.989628	117.5
365	0.988913	0
366	0.988197	117.5
367	0.987482	0
368	0.986767	117.5
369	0.986052	0
370	0.985336	117.5
371	0.984621	0
372	0.983906	117.5
373	0.98319	0
374	0.982475	117.5
375	0.98176	0
376	0.981044	117.5
377	0.980329	0
378	0.979614	117.5
379	0.978898	0
380	0.978183	117.5
381	0.977468	0
382	0.976753	117.5
383	0.976037	0
384	0.975322	117.5
385	0.974607	0
386	0.973891	117.5
387	0.973176	0
388	0.972461	117.5
389	0.971745	0
390	0.97103	117.5
391	0.970315	0
392	0.969599	117.5
393	0.968884	0
394	0.968169	117.5
395	0.967454	0
396	0.966738	117.5
397	0.966023	0
398	0.965308	117.5
399	0.964592	0
400	0.963877	117.5
401	0.963162	0
402	0.962446	117.5
403	0.961731	0
404	0.961016	117.5
405	0.9603	0
406	0.959585	117.5
407	0.95887	0
408	0.958155	117.5
409	0.957439	0
410	0.956724	117.5
411	0.956009	0
412	0.955293	117.5
413	0.954578	0
414	0.953863	117.5
415	0.953147	0
416	0.952432	117.5
417	0.951717	0
418	0.951001	117.5
419	0.950286	0
420	0.949571	117.5
421	0.948856	0
422	0.94814	117.5
423	0.947425	0
424	0.94671	117.5
425	0.945994	0
426	0.945279	117.5
427	0.944564	0
428	0.943848	117.5
429	0.943133	0
430	0.942418	117.5
431	0.941702	0
432	0.940987	117.5
433	0.940272	0
434	0.939557	117.5
435	0.938841	0
436	0.938126	117.5
437	0.937411	0
438	0.936695	117.5
439	0.93598	0
440	0.935265	117.5
441	0.934549	0
442	0.933834	117.5
443	0.933119	0
444	0.932403	117.5
445	0.931688	0
446	0.930973	117.5
447	0.930258	0
448	0.929542	117.5
449	0.928827	0
450	0.928112	117.5
451	0.927396	0
452	0.926681	117.5
453	0.925966	0
454	0.92525	117.5
455	0.924535	0
456	0.92382	117.5
457	0.923104	0
458	0.922389	117.5
459	0.921674	0
460	0.920959	117.5
461	0.920243	0
462	0.919528	117.5
463	0.918813	0
464	0.918097	117.5
465	0.917382	0
466	0.916667	117.5
467	0.915951	0
468	0.915236	117.5
469	0.914521	0
470	0.913805	117.5
471	0.91309	0
472	0.912375	117.5
473	0.91166	0
474	0.910944	117.5
475	0.910229	0
476	0.909514	117.5
477	0.908798	0
478	0.908083	117.5
479	0.907368	0
480	0.906652	117.5
481	0.905937	0
482	0.905222	117.5
483	0.904506	0
484	0.903791	117.5
485	0.903076	0
486	0.902361	117.5
487	0.901645	0
488	0.90093	117.5
489	0.900215	0
490	0.899499	117.5
491	0.898784	0
492	0.898069	117.5
493	0.897353	0
494	0.896638	117.5
495	0.895923	0
496	0.895207	117.5
497	0.894492	0
498	0.893777	117.5
499	0.893062	0
500	0.892346	117.5
501	0.891631	0
502	0.890916	117.5
503	0.8902	0
504	0.889485	117.5
505	0.88877	0
506	0.888054	117.5
507	0.887339	0
508	0.886624	117.5
509	0.885908	0
510	0.885193	117.5
511	0.884478	0
512	0.883763	117.5
513	0.883047	0
514	0.882332	117.5
515	0.881617	0
516	0.880901	117.5
517	0.880186	0
518	0.879471	117.5
519	0.878755	0
520	0.87804	117.5
521	0.877325	0
522	0.876609	117.5
523	0.875894	0
524	0.875179	117.5
525	0.874464	0
526	0.873748	117.5
527	0.873033	0
528	0.872318	117.5
529	0.871602	0
530	0.870887	117.5
531	0.870172	0
532	0.869456	117.5
533	0.868741	0
534	0.868026	117.5
535	0.86731	0
536	0.866595	117.5
537	0.86588	0
538	0.865165	117.5
539	0.864449	0
540	0.863734	117.5
541	0.863019	0
542	0.862303	117.5
543	0.861588	0
544	0.860873	117.5
545	0.860157	0
546	0.859442	117.5
547	0.858727	0
548	0.858011	117.5
549	0.857296	0
550	0.856581	117.5
551	0.855866	0
552	0.85515	117.5
553	0.854435	0
554	0.85372	117.5
555	0.853004	0
556	0.852289	117.5
557	0.851574	0
558	0.850858	117.5
559	0.850143	0
560	0.849428	117.5
561	0.848712	0
562	0.847997	117.5
563	0.847282	0
564	0.846567	117.5
565	0.845851	0
566	0.845136	117.5
567	0.844421	0
568	0.843705	117.5
569	0.84299	0
570	0.842275	117.5
571	0.841559	0
572	0.840844	117.5
573	0.840129	0
574	0.839413	117.5
575	0.838698	0
576	0.837983	117.5
577	0.837268	0
578	0.836552	117.5
579	0.835837	0
580	0.835122	117.5
581	0.834406	0
582	0.833691	117.5
583	0.832976	0
584	0.83226	117.5
585	0.831545	0
586	0.83083	117.5
587	0.830114	0
588	0.829399	117.5
589	0.828684	0
590	0.827969	117.5
591	0.827253	0
592	0.826538	117.5
593	0.825823	0
594	0.825107	117.5
595	0.824392	0
596	0.823677	117.5
597	0.822961	0
598	0.822246	117.5
599	0.821531	0
600	0.820815	117.5
601	0.8201	0
602	0.819385	117.5
603	0.81867	0
604	0.817954	117.5
605	0.817239	0
606	0.816524	117.5
607	0.815808	0
608	0.815093	117.5
609	0.814378	0
610	0.813662	117.5
611	0.812947	0
612	0.812232	117.5
613	0.811516	0
614	0.810801	117.5
615	0.810086	0
616	0.809371	117.5
617	0.808655	0
618	0.80794	117.5
619	0.807225	0
620	0.806509	117.5
621	0.805794	0
622	0.805079	117.5
623	0.804363	0
624	0.803648	117.5
625	0.802933	0
626	0.802217	117.5
627	0.801502	0
628	0.800787	117.5
629	0.800072	0
630	0.799356	117.5
631	0.798641	0
632	0.797926	117.5
633	0.79721	0
634	0.796495	117.5
635	0.79578	0
636	0.795064	117.5
637	0.794349	0
638	0.793634	117.5
639	0.792918	0
640	0.792203	117.5
641	0.791488	0
642	0.790773	117.5
643	0.790057	0
644	0.789342	117.5
645	0.788627	0
646	0.787911	117.5
647	0.787196	0
648	0.786481	117.5
649	0.785765	0
650	0.78505	117.5
651	0.784335	0
652	0.783619	117.5
653	0.782904	0
654	0.782189	117.5
655	0.781474	0
656	0.780758	117.5
657	0.780043	0
658	0.779328	117.5
659	0.778612	0
660	0.777897	117.5
661	0.777182	0
662	0.776466	117.5
663	0.775751	0
664	0.775036	117.5
665	0.77432	0
666	0.773605	117.5
667	0.77289	0
668	0.772175	117.5
669	0.771459	0
670	0.770744	117.5
671	0.770029	0
672	0.769313	117.5
673	0.768598	0
674	0.767883	117.5
675	0.767167	0
676	0.766452	117.5
677	0.765737	0
678	0.765021	117.5
679	0.764306	0
680	0.763591	117.5
681	0.762876	0
682	0.76216	117.5
683	0.761445	0
684	0.76073	117.5
685	0.760014	0
686	0.759299	117.5
687	0.758584	0
688	0.757868	117.5
689	0.757153	0
690	0.756438	117.5
691	0.755722	0
692	0.755007	117.5
693	0.754292	0
694	0.753577	117.5
695	0.752861	0
696	0.752146	117.5
697	0.751431	0
698	0.750715	117.5
699	0.75	0
700	0.749285	117.5

[truncated: 16 more sheets: Desc_HID9, Desc_HID10, Desc_HID11, Mixed Models_HID, Mixed Models_HID1, Mixed Models_HID2, Mixed Models_HID3, Mixed Models_HID4, Mixed Models_HID5, Mixed Models_HID6, Mixed Models GIR AUC 0-24, Mixed Models GIR AUC 24-30, Mixed Models GIR AUC 0-30, Desc GIR AUC 24-30, Desc GIR AUC 0-24, Desc GIR AUC 0-30]
