# Supplementary material for: Comparison of the dose-response pharmacodynamic profiles of detemir and glargine in severely obese patients with type 2 diabetes: A single-blind, randomised cross-over trial
Source: PLoS One. 2018 Aug 16;13(8):e0202007. doi: 10.1371/journal.pone.0202007 (PMC6095527; doi:10.1371/journal.pone.0202007)
Supplement: S1 Dataset — (ZIP) [file pone.0202007.s007.zip › S2_Dataset GIRmax & tGIRmax.xlsx]

## Sheet: GIR SUM
Study	Subject	Insulin type	Insulin Dose	Period	Study	GIR Max	T GIR Max	R2	SSE
Det HD1	1	DET	HD	2	DETHD	1.57891	13	0.92082	1.34058
Det HD2	2	DET	HD	3	DETHD	3.21596	11	0.898956	5.74069
Det HD3	3	DET	HD	3	DETHD	1.62989	12.5	0.912425	2.18715
Det HD4	4	DET	HD	4	DETHD	1.27009	11.5	0.880744	1.93264
Det HD6	6	DET	HD	4	DETHD	1.64144	12	0.96848	0.684678
Det HD7	7	DET	HD	2	DETHD	1.70666	9	0.90818	2.12541
Det HD9	9	DET	HD	2	DETHD	0.475083	11	0.817683	0.456738
Det HD10	10	DET	HD	3	DETHD	2.94314	11	0.980745	1.36396
Det HD11	11	DET	HD	2	DETHD	3.4113	8.5	0.840858	9.68441
Det LD1	1	DET	LD	1	DETLD	0.271008	11	0.60118	0.445107
Det LD2	2	DET	LD	2	DETLD	1.71924	11	0.921255	1.7502
Det LD3	3	DET	LD	1	DETLD	0.993028	9	0.948685	0.436084
Det LD4	4	DET	LD	2	DETLD	0.063627	13.5	0.324125	0.0864205
Det LD6	6	DET	LD	1	DETLD	0.75706	8.5	0.89131	0.727048
Det LD7	7	DET	LD	1	DETLD	0.625624	8	0.851195	0.567883
Det LD8	8	DET	LD	1	DETLD	0.733938	10.5	0.868296	0.721546
Det LD9	9	DET	LD	1	DETLD	0.783074	9	0.842589	0.952864
Det LD10	10	DET	LD	2	DETLD	1.23927	10	0.861921	2.17609
Det LD11	11	DET	LD	1	DETLD	2.14469	7.5	0.966786	1.30709
Gla HD1	1	GLA	HD	4	GLAHD	1.4992	12.5	0.906243	1.37025
Gla HD2	2	GLA	HD	4	GLAHD	2.19624	12	0.88647	2.13138
Gla HD3	3	GLA	HD	2	GLAHD	1.85838	14	0.818208	3.95903
Gla HD4	4	GLA	HD	3	GLAHD	0.153963	12.5	0.425975	0.667354
Gla HD6	6	GLA	HD	3	GLAHD	1.9527	13.5	0.912056	1.38432
Gla HD7	7	GLA	HD	3	GLAHD	1.4207	11	0.718172	3.38898
Gla HD9	9	GLA	HD	3	GLAHD	0.539342	14.5	0.521342	2.99305
Gla HD10	10	GLA	HD	4	GLAHD	5.50955	6.5	0.962832	9.37185
Gla HD11	11	GLA	HD	3	GLAHD	3.67314	13	0.827517	10.0313
Gla LD1	1	GLA	LD	3	GLALD	0.0777756	6.5	0.230422	0.189633
Gla LD2	2	GLA	LD	1	GLALD	1.14515	9.5	0.827298	1.40238
Gla LD3	3	GLA	LD	4	GLALD	0.328879	9	0.542181	1.47069
Gla LD4	4	GLA	LD	1	GLALD	0.0918436	15.5	0.21935	0.296719
Gla LD6	6	GLA	LD	2	GLALD	1.20231	9.5	0.936571	0.801113
Gla LD8	8	GLA	LD	2	GLALD	0.813704	11	0.865989	0.910448
Gla LD9	9	GLA	LD	4	GLALD	0.0778256	8	0.286349	0.135854
Gla LD10	10	GLA	LD	1	GLALD	0.508022	12	0.812429	0.552401
Gla LD11	11	GLA	LD	4	GLALD	7.28224	6.5	0.963065	17.0387

## Sheet: Desc_HID
1	1.24928	1.57891
2	1.24857	2.94314
3	1.24785	1.57891
4	1.24714	2.94314
5	1.24642	1.57891
6	1.24571	2.94314
7	1.24499	1.57891
8	1.24428	2.94314
9	1.24356	1.57891
10	1.24285	2.94314
11	1.24213	1.57891
12	1.24142	2.94314
13	1.2407	1.57891
14	1.23999	2.94314
15	1.23927	1.57891
16	1.23856	2.94314
17	1.23784	1.57891
18	1.23712	2.94314
19	1.23641	1.57891
20	1.23569	2.94314
21	1.23498	1.57891
22	1.23426	2.94314
23	1.23355	1.57891
24	1.23283	2.94314
25	1.23212	1.57891
26	1.2314	2.94314
27	1.23069	1.57891
28	1.22997	2.94314
29	1.22926	1.57891
30	1.22854	2.94314
31	1.22783	1.57891
32	1.22711	2.94314
33	1.22639	1.57891
34	1.22568	2.94314
35	1.22496	1.57891
36	1.22425	2.94314
37	1.22353	1.57891
38	1.22282	2.94314
39	1.2221	1.57891
40	1.22139	2.94314
41	1.22067	1.57891
42	1.21996	2.94314
43	1.21924	1.57891
44	1.21853	2.94314
45	1.21781	1.57891
46	1.2171	2.94314
47	1.21638	1.57891
48	1.21567	2.94314
49	1.21495	1.57891
50	1.21423	2.94314
51	1.21352	1.57891
52	1.2128	2.94314
53	1.21209	1.57891
54	1.21137	2.94314
55	1.21066	1.57891
56	1.20994	2.94314
57	1.20923	1.57891
58	1.20851	2.94314
59	1.2078	1.57891
60	1.20708	2.94314
61	1.20637	1.57891
62	1.20565	2.94314
63	1.20494	1.57891
64	1.20422	2.94314
65	1.20351	1.57891
66	1.20279	2.94314
67	1.20207	1.57891
68	1.20136	2.94314
69	1.20064	1.57891
70	1.19993	2.94314
71	1.19921	1.57891
72	1.1985	2.94314
73	1.19778	1.57891
74	1.19707	2.94314
75	1.19635	1.57891
76	1.19564	2.94314
77	1.19492	1.57891
78	1.19421	2.94314
79	1.19349	1.57891
80	1.19278	2.94314
81	1.19206	1.57891
82	1.19134	2.94314
83	1.19063	1.57891
84	1.18991	2.94314
85	1.1892	1.57891
86	1.18848	2.94314
87	1.18777	1.57891
88	1.18705	2.94314
89	1.18634	1.57891
90	1.18562	2.94314
91	1.18491	1.57891
92	1.18419	2.94314
93	1.18348	1.57891
94	1.18276	2.94314
95	1.18205	1.57891
96	1.18133	2.94314
97	1.18062	1.57891
98	1.1799	2.94314
99	1.17918	1.57891
100	1.17847	2.94314
101	1.17775	1.57891
102	1.17704	2.94314
103	1.17632	1.57891
104	1.17561	2.94314
105	1.17489	1.57891
106	1.17418	2.94314
107	1.17346	1.57891
108	1.17275	2.94314
109	1.17203	1.57891
110	1.17132	2.94314
111	1.1706	1.57891
112	1.16989	2.94314
113	1.16917	1.57891
114	1.16845	2.94314
115	1.16774	1.57891
116	1.16702	2.94314
117	1.16631	1.57891
118	1.16559	2.94314
119	1.16488	1.57891
120	1.16416	2.94314
121	1.16345	1.57891
122	1.16273	2.94314
123	1.16202	1.57891
124	1.1613	2.94314
125	1.16059	1.57891
126	1.15987	2.94314
127	1.15916	1.57891
128	1.15844	2.94314
129	1.15773	1.57891
130	1.15701	2.94314
131	1.15629	1.57891
132	1.15558	2.94314
133	1.15486	1.57891
134	1.15415	2.94314
135	1.15343	1.57891
136	1.15272	2.94314
137	1.152	1.57891
138	1.15129	2.94314
139	1.15057	1.57891
140	1.14986	2.94314
141	1.14914	1.57891
142	1.14843	2.94314
143	1.14771	1.57891
144	1.147	2.94314
145	1.14628	1.57891
146	1.14557	2.94314
147	1.14485	1.57891
148	1.14413	2.94314
149	1.14342	1.57891
150	1.1427	2.94314
151	1.14199	1.57891
152	1.14127	2.94314
153	1.14056	1.57891
154	1.13984	2.94314
155	1.13913	1.57891
156	1.13841	2.94314
157	1.1377	1.57891
158	1.13698	2.94314
159	1.13627	1.57891
160	1.13555	2.94314
161	1.13484	1.57891
162	1.13412	2.94314
163	1.1334	1.57891
164	1.13269	2.94314
165	1.13197	1.57891
166	1.13126	2.94314
167	1.13054	1.57891
168	1.12983	2.94314
169	1.12911	1.57891
170	1.1284	2.94314
171	1.12768	1.57891
172	1.12697	2.94314
173	1.12625	1.57891
174	1.12554	2.94314
175	1.12482	1.57891
176	1.12411	2.94314
177	1.12339	1.57891
178	1.12268	2.94314
179	1.12196	1.57891
180	1.12124	2.94314
181	1.12053	1.57891
182	1.11981	2.94314
183	1.1191	1.57891
184	1.11838	2.94314
185	1.11767	1.57891
186	1.11695	2.94314
187	1.11624	1.57891
188	1.11552	2.94314
189	1.11481	1.57891
190	1.11409	2.94314
191	1.11338	1.57891
192	1.11266	2.94314
193	1.11195	1.57891
194	1.11123	2.94314
195	1.11052	1.57891
196	1.1098	2.94314
197	1.10908	1.57891
198	1.10837	2.94314
199	1.10765	1.57891
200	1.10694	2.94314
201	1.10622	1.57891
202	1.10551	2.94314
203	1.10479	1.57891
204	1.10408	2.94314
205	1.10336	1.57891
206	1.10265	2.94314
207	1.10193	1.57891
208	1.10122	2.94314
209	1.1005	1.57891
210	1.09979	2.94314
211	1.09907	1.57891
212	1.09835	2.94314
213	1.09764	1.57891
214	1.09692	2.94314
215	1.09621	1.57891
216	1.09549	2.94314
217	1.09478	1.57891
218	1.09406	2.94314
219	1.09335	1.57891
220	1.09263	2.94314
221	1.09192	1.57891
222	1.0912	2.94314
223	1.09049	1.57891
224	1.08977	2.94314
225	1.08906	1.57891
226	1.08834	2.94314
227	1.08763	1.57891
228	1.08691	2.94314
229	1.08619	1.57891
230	1.08548	2.94314
231	1.08476	1.57891
232	1.08405	2.94314
233	1.08333	1.57891
234	1.08262	2.94314
235	1.0819	1.57891
236	1.08119	2.94314
237	1.08047	1.57891
238	1.07976	2.94314
239	1.07904	1.57891
240	1.07833	2.94314
241	1.07761	1.57891
242	1.0769	2.94314
243	1.07618	1.57891
244	1.07546	2.94314
245	1.07475	1.57891
246	1.07403	2.94314
247	1.07332	1.57891
248	1.0726	2.94314
249	1.07189	1.57891
250	1.07117	2.94314
251	1.07046	1.57891
252	1.06974	2.94314
253	1.06903	1.57891
254	1.06831	2.94314
255	1.0676	1.57891
256	1.06688	2.94314
257	1.06617	1.57891
258	1.06545	2.94314
259	1.06474	1.57891
260	1.06402	2.94314
261	1.0633	1.57891
262	1.06259	2.94314
263	1.06187	1.57891
264	1.06116	2.94314
265	1.06044	1.57891
266	1.05973	2.94314
267	1.05901	1.57891
268	1.0583	2.94314
269	1.05758	1.57891
270	1.05687	2.94314
271	1.05615	1.57891
272	1.05544	2.94314
273	1.05472	1.57891
274	1.05401	2.94314
275	1.05329	1.57891
276	1.05258	2.94314
277	1.05186	1.57891
278	1.05114	2.94314
279	1.05043	1.57891
280	1.04971	2.94314
281	1.049	1.57891
282	1.04828	2.94314
283	1.04757	1.57891
284	1.04685	2.94314
285	1.04614	1.57891
286	1.04542	2.94314
287	1.04471	1.57891
288	1.04399	2.94314
289	1.04328	1.57891
290	1.04256	2.94314
291	1.04185	1.57891
292	1.04113	2.94314
293	1.04041	1.57891
294	1.0397	2.94314
295	1.03898	1.57891
296	1.03827	2.94314
297	1.03755	1.57891
298	1.03684	2.94314
299	1.03612	1.57891
300	1.03541	2.94314
301	1.03469	1.57891
302	1.03398	2.94314
303	1.03326	1.57891
304	1.03255	2.94314
305	1.03183	1.57891
306	1.03112	2.94314
307	1.0304	1.57891
308	1.02969	2.94314
309	1.02897	1.57891
310	1.02825	2.94314
311	1.02754	1.57891
312	1.02682	2.94314
313	1.02611	1.57891
314	1.02539	2.94314
315	1.02468	1.57891
316	1.02396	2.94314
317	1.02325	1.57891
318	1.02253	2.94314
319	1.02182	1.57891
320	1.0211	2.94314
321	1.02039	1.57891
322	1.01967	2.94314
323	1.01896	1.57891
324	1.01824	2.94314
325	1.01753	1.57891
326	1.01681	2.94314
327	1.01609	1.57891
328	1.01538	2.94314
329	1.01466	1.57891
330	1.01395	2.94314
331	1.01323	1.57891
332	1.01252	2.94314
333	1.0118	1.57891
334	1.01109	2.94314
335	1.01037	1.57891
336	1.00966	2.94314
337	1.00894	1.57891
338	1.00823	2.94314
339	1.00751	1.57891
340	1.0068	2.94314
341	1.00608	1.57891
342	1.00536	2.94314
343	1.00465	1.57891
344	1.00393	2.94314
345	1.00322	1.57891
346	1.0025	2.94314
347	1.00179	1.57891
348	1.00107	2.94314
349	1.00036	1.57891
350	0.999642	2.94314
351	0.998927	1.57891
352	0.998212	2.94314
353	0.997496	1.57891
354	0.996781	2.94314
355	0.996066	1.57891
356	0.995351	2.94314
357	0.994635	1.57891
358	0.99392	2.94314
359	0.993205	1.57891
360	0.992489	2.94314
361	0.991774	1.57891
362	0.991059	2.94314
363	0.990343	1.57891
364	0.989628	2.94314
365	0.988913	1.57891
366	0.988197	2.94314
367	0.987482	1.57891
368	0.986767	2.94314
369	0.986052	1.57891
370	0.985336	2.94314
371	0.984621	1.57891
372	0.983906	2.94314
373	0.98319	1.57891
374	0.982475	2.94314
375	0.98176	1.57891
376	0.981044	2.94314
377	0.980329	1.57891
378	0.979614	2.94314
379	0.978898	1.57891
380	0.978183	2.94314
381	0.977468	1.57891
382	0.976753	2.94314
383	0.976037	1.57891
384	0.975322	2.94314
385	0.974607	1.57891
386	0.973891	2.94314
387	0.973176	1.57891
388	0.972461	2.94314
389	0.971745	1.57891
390	0.97103	2.94314
391	0.970315	1.57891
392	0.969599	2.94314
393	0.968884	1.57891
394	0.968169	2.94314
395	0.967454	1.57891
396	0.966738	2.94314
397	0.966023	1.57891
398	0.965308	2.94314
399	0.964592	1.57891
400	0.963877	2.94314
401	0.963162	1.57891
402	0.962446	2.94314
403	0.961731	1.57891
404	0.961016	2.94314
405	0.9603	1.57891
406	0.959585	2.94314
407	0.95887	1.57891
408	0.958155	2.94314
409	0.957439	1.57891
410	0.956724	2.94314
411	0.956009	1.57891
412	0.955293	2.94314
413	0.954578	1.57891
414	0.953863	2.94314
415	0.953147	1.57891
416	0.952432	2.94314
417	0.951717	1.57891
418	0.951001	2.94314
419	0.950286	1.57891
420	0.949571	2.94314
421	0.948856	1.57891
422	0.94814	2.94314
423	0.947425	1.57891
424	0.94671	2.94314
425	0.945994	1.57891
426	0.945279	2.94314
427	0.944564	1.57891
428	0.943848	2.94314
429	0.943133	1.57891
430	0.942418	2.94314
431	0.941702	1.57891
432	0.940987	2.94314
433	0.940272	1.57891
434	0.939557	2.94314
435	0.938841	1.57891
436	0.938126	2.94314
437	0.937411	1.57891
438	0.936695	2.94314
439	0.93598	1.57891
440	0.935265	2.94314
441	0.934549	1.57891
442	0.933834	2.94314
443	0.933119	1.57891
444	0.932403	2.94314
445	0.931688	1.57891
446	0.930973	2.94314
447	0.930258	1.57891
448	0.929542	2.94314
449	0.928827	1.57891
450	0.928112	2.94314
451	0.927396	1.57891
452	0.926681	2.94314
453	0.925966	1.57891
454	0.92525	2.94314
455	0.924535	1.57891
456	0.92382	2.94314
457	0.923104	1.57891
458	0.922389	2.94314
459	0.921674	1.57891
460	0.920959	2.94314
461	0.920243	1.57891
462	0.919528	2.94314
463	0.918813	1.57891
464	0.918097	2.94314
465	0.917382	1.57891
466	0.916667	2.94314
467	0.915951	1.57891
468	0.915236	2.94314
469	0.914521	1.57891
470	0.913805	2.94314
471	0.91309	1.57891
472	0.912375	2.94314
473	0.91166	1.57891
474	0.910944	2.94314
475	0.910229	1.57891
476	0.909514	2.94314
477	0.908798	1.57891
478	0.908083	2.94314
479	0.907368	1.57891
480	0.906652	2.94314
481	0.905937	1.57891
482	0.905222	2.94314
483	0.904506	1.57891
484	0.903791	2.94314
485	0.903076	1.57891
486	0.902361	2.94314
487	0.901645	1.57891
488	0.90093	2.94314
489	0.900215	1.57891
490	0.899499	2.94314
491	0.898784	1.57891
492	0.898069	2.94314
493	0.897353	1.57891
494	0.896638	2.94314
495	0.895923	1.57891
496	0.895207	2.94314
497	0.894492	1.57891
498	0.893777	2.94314
499	0.893062	1.57891
500	0.892346	2.94314
501	0.891631	1.57891
502	0.890916	2.94314
503	0.8902	1.57891
504	0.889485	2.94314
505	0.88877	1.57891
506	0.888054	2.94314
507	0.887339	1.57891
508	0.886624	2.94314
509	0.885908	1.57891
510	0.885193	2.94314
511	0.884478	1.57891
512	0.883763	2.94314
513	0.883047	1.57891
514	0.882332	2.94314
515	0.881617	1.57891
516	0.880901	2.94314
517	0.880186	1.57891
518	0.879471	2.94314
519	0.878755	1.57891
520	0.87804	2.94314
521	0.877325	1.57891
522	0.876609	2.94314
523	0.875894	1.57891
524	0.875179	2.94314
525	0.874464	1.57891
526	0.873748	2.94314
527	0.873033	1.57891
528	0.872318	2.94314
529	0.871602	1.57891
530	0.870887	2.94314
531	0.870172	1.57891
532	0.869456	2.94314
533	0.868741	1.57891
534	0.868026	2.94314
535	0.86731	1.57891
536	0.866595	2.94314
537	0.86588	1.57891
538	0.865165	2.94314
539	0.864449	1.57891
540	0.863734	2.94314
541	0.863019	1.57891
542	0.862303	2.94314
543	0.861588	1.57891
544	0.860873	2.94314
545	0.860157	1.57891
546	0.859442	2.94314
547	0.858727	1.57891
548	0.858011	2.94314
549	0.857296	1.57891
550	0.856581	2.94314
551	0.855866	1.57891
552	0.85515	2.94314
553	0.854435	1.57891
554	0.85372	2.94314
555	0.853004	1.57891
556	0.852289	2.94314
557	0.851574	1.57891
558	0.850858	2.94314
559	0.850143	1.57891
560	0.849428	2.94314
561	0.848712	1.57891
562	0.847997	2.94314
563	0.847282	1.57891
564	0.846567	2.94314
565	0.845851	1.57891
566	0.845136	2.94314
567	0.844421	1.57891
568	0.843705	2.94314
569	0.84299	1.57891
570	0.842275	2.94314
571	0.841559	1.57891
572	0.840844	2.94314
573	0.840129	1.57891
574	0.839413	2.94314
575	0.838698	1.57891
576	0.837983	2.94314
577	0.837268	1.57891
578	0.836552	2.94314
579	0.835837	1.57891
580	0.835122	2.94314
581	0.834406	1.57891
582	0.833691	2.94314
583	0.832976	1.57891
584	0.83226	2.94314
585	0.831545	1.57891
586	0.83083	2.94314
587	0.830114	1.57891
588	0.829399	2.94314
589	0.828684	1.57891
590	0.827969	2.94314
591	0.827253	1.57891
592	0.826538	2.94314
593	0.825823	1.57891
594	0.825107	2.94314
595	0.824392	1.57891
596	0.823677	2.94314
597	0.822961	1.57891
598	0.822246	2.94314
599	0.821531	1.57891
600	0.820815	2.94314
601	0.8201	1.57891
602	0.819385	2.94314
603	0.81867	1.57891
604	0.817954	2.94314
605	0.817239	1.57891
606	0.816524	2.94314
607	0.815808	1.57891
608	0.815093	2.94314
609	0.814378	1.57891
610	0.813662	2.94314
611	0.812947	1.57891
612	0.812232	2.94314
613	0.811516	1.57891
614	0.810801	2.94314
615	0.810086	1.57891
616	0.809371	2.94314
617	0.808655	1.57891
618	0.80794	2.94314
619	0.807225	1.57891
620	0.806509	2.94314
621	0.805794	1.57891
622	0.805079	2.94314
623	0.804363	1.57891
624	0.803648	2.94314
625	0.802933	1.57891
626	0.802217	2.94314
627	0.801502	1.57891
628	0.800787	2.94314
629	0.800072	1.57891
630	0.799356	2.94314
631	0.798641	1.57891
632	0.797926	2.94314
633	0.79721	1.57891
634	0.796495	2.94314
635	0.79578	1.57891
636	0.795064	2.94314
637	0.794349	1.57891
638	0.793634	2.94314
639	0.792918	1.57891
640	0.792203	2.94314
641	0.791488	1.57891
642	0.790773	2.94314
643	0.790057	1.57891
644	0.789342	2.94314
645	0.788627	1.57891
646	0.787911	2.94314
647	0.787196	1.57891
648	0.786481	2.94314
649	0.785765	1.57891
650	0.78505	2.94314
651	0.784335	1.57891
652	0.783619	2.94314
653	0.782904	1.57891
654	0.782189	2.94314
655	0.781474	1.57891
656	0.780758	2.94314
657	0.780043	1.57891
658	0.779328	2.94314
659	0.778612	1.57891
660	0.777897	2.94314
661	0.777182	1.57891
662	0.776466	2.94314
663	0.775751	1.57891
664	0.775036	2.94314
665	0.77432	1.57891
666	0.773605	2.94314
667	0.77289	1.57891
668	0.772175	2.94314
669	0.771459	1.57891
670	0.770744	2.94314
671	0.770029	1.57891
672	0.769313	2.94314
673	0.768598	1.57891
674	0.767883	2.94314
675	0.767167	1.57891
676	0.766452	2.94314
677	0.765737	1.57891
678	0.765021	2.94314
679	0.764306	1.57891
680	0.763591	2.94314
681	0.762876	1.57891
682	0.76216	2.94314
683	0.761445	1.57891
684	0.76073	2.94314
685	0.760014	1.57891
686	0.759299	2.94314
687	0.758584	1.57891
688	0.757868	2.94314
689	0.757153	1.57891
690	0.756438	2.94314
691	0.755722	1.57891
692	0.755007	2.94314
693	0.754292	1.57891
694	0.753577	2.94314
695	0.752861	1.57891
696	0.752146	2.94314
697	0.751431	1.57891
698	0.750715	2.94314
699	0.75	1.57891
700	0.749285	2.94314

## Sheet: Desc_HID1
1	1.24928	0.652703
2	1.24857	1.17771
3	1.24785	0.652703
4	1.24714	1.17771
5	1.24642	0.652703
6	1.24571	1.17771
7	1.24499	0.652703
8	1.24428	1.17771
9	1.24356	0.652703
10	1.24285	1.17771
11	1.24213	0.652703
12	1.24142	1.17771
13	1.2407	0.652703
14	1.23999	1.17771
15	1.23927	0.652703
16	1.23856	1.17771
17	1.23784	0.652703
18	1.23712	1.17771
19	1.23641	0.652703
20	1.23569	1.17771
21	1.23498	0.652703
22	1.23426	1.17771
23	1.23355	0.652703
24	1.23283	1.17771
25	1.23212	0.652703
26	1.2314	1.17771
27	1.23069	0.652703
28	1.22997	1.17771
29	1.22926	0.652703
30	1.22854	1.17771
31	1.22783	0.652703
32	1.22711	1.17771
33	1.22639	0.652703
34	1.22568	1.17771
35	1.22496	0.652703
36	1.22425	1.17771
37	1.22353	0.652703
38	1.22282	1.17771
39	1.2221	0.652703
40	1.22139	1.17771
41	1.22067	0.652703
42	1.21996	1.17771
43	1.21924	0.652703
44	1.21853	1.17771
45	1.21781	0.652703
46	1.2171	1.17771
47	1.21638	0.652703
48	1.21567	1.17771
49	1.21495	0.652703
50	1.21423	1.17771
51	1.21352	0.652703
52	1.2128	1.17771
53	1.21209	0.652703
54	1.21137	1.17771
55	1.21066	0.652703
56	1.20994	1.17771
57	1.20923	0.652703
58	1.20851	1.17771
59	1.2078	0.652703
60	1.20708	1.17771
61	1.20637	0.652703
62	1.20565	1.17771
63	1.20494	0.652703
64	1.20422	1.17771
65	1.20351	0.652703
66	1.20279	1.17771
67	1.20207	0.652703
68	1.20136	1.17771
69	1.20064	0.652703
70	1.19993	1.17771
71	1.19921	0.652703
72	1.1985	1.17771
73	1.19778	0.652703
74	1.19707	1.17771
75	1.19635	0.652703
76	1.19564	1.17771
77	1.19492	0.652703
78	1.19421	1.17771
79	1.19349	0.652703
80	1.19278	1.17771
81	1.19206	0.652703
82	1.19134	1.17771
83	1.19063	0.652703
84	1.18991	1.17771
85	1.1892	0.652703
86	1.18848	1.17771
87	1.18777	0.652703
88	1.18705	1.17771
89	1.18634	0.652703
90	1.18562	1.17771
91	1.18491	0.652703
92	1.18419	1.17771
93	1.18348	0.652703
94	1.18276	1.17771
95	1.18205	0.652703
96	1.18133	1.17771
97	1.18062	0.652703
98	1.1799	1.17771
99	1.17918	0.652703
100	1.17847	1.17771
101	1.17775	0.652703
102	1.17704	1.17771
103	1.17632	0.652703
104	1.17561	1.17771
105	1.17489	0.652703
106	1.17418	1.17771
107	1.17346	0.652703
108	1.17275	1.17771
109	1.17203	0.652703
110	1.17132	1.17771
111	1.1706	0.652703
112	1.16989	1.17771
113	1.16917	0.652703
114	1.16845	1.17771
115	1.16774	0.652703
116	1.16702	1.17771
117	1.16631	0.652703
118	1.16559	1.17771
119	1.16488	0.652703
120	1.16416	1.17771
121	1.16345	0.652703
122	1.16273	1.17771
123	1.16202	0.652703
124	1.1613	1.17771
125	1.16059	0.652703
126	1.15987	1.17771
127	1.15916	0.652703
128	1.15844	1.17771
129	1.15773	0.652703
130	1.15701	1.17771
131	1.15629	0.652703
132	1.15558	1.17771
133	1.15486	0.652703
134	1.15415	1.17771
135	1.15343	0.652703
136	1.15272	1.17771
137	1.152	0.652703
138	1.15129	1.17771
139	1.15057	0.652703
140	1.14986	1.17771
141	1.14914	0.652703
142	1.14843	1.17771
143	1.14771	0.652703
144	1.147	1.17771
145	1.14628	0.652703
146	1.14557	1.17771
147	1.14485	0.652703
148	1.14413	1.17771
149	1.14342	0.652703
150	1.1427	1.17771
151	1.14199	0.652703
152	1.14127	1.17771
153	1.14056	0.652703
154	1.13984	1.17771
155	1.13913	0.652703
156	1.13841	1.17771
157	1.1377	0.652703
158	1.13698	1.17771
159	1.13627	0.652703
160	1.13555	1.17771
161	1.13484	0.652703
162	1.13412	1.17771
163	1.1334	0.652703
164	1.13269	1.17771
165	1.13197	0.652703
166	1.13126	1.17771
167	1.13054	0.652703
168	1.12983	1.17771
169	1.12911	0.652703
170	1.1284	1.17771
171	1.12768	0.652703
172	1.12697	1.17771
173	1.12625	0.652703
174	1.12554	1.17771
175	1.12482	0.652703
176	1.12411	1.17771
177	1.12339	0.652703
178	1.12268	1.17771
179	1.12196	0.652703
180	1.12124	1.17771
181	1.12053	0.652703
182	1.11981	1.17771
183	1.1191	0.652703
184	1.11838	1.17771
185	1.11767	0.652703
186	1.11695	1.17771
187	1.11624	0.652703
188	1.11552	1.17771
189	1.11481	0.652703
190	1.11409	1.17771
191	1.11338	0.652703
192	1.11266	1.17771
193	1.11195	0.652703
194	1.11123	1.17771
195	1.11052	0.652703
196	1.1098	1.17771
197	1.10908	0.652703
198	1.10837	1.17771
199	1.10765	0.652703
200	1.10694	1.17771
201	1.10622	0.652703
202	1.10551	1.17771
203	1.10479	0.652703
204	1.10408	1.17771
205	1.10336	0.652703
206	1.10265	1.17771
207	1.10193	0.652703
208	1.10122	1.17771
209	1.1005	0.652703
210	1.09979	1.17771
211	1.09907	0.652703
212	1.09835	1.17771
213	1.09764	0.652703
214	1.09692	1.17771
215	1.09621	0.652703
216	1.09549	1.17771
217	1.09478	0.652703
218	1.09406	1.17771
219	1.09335	0.652703
220	1.09263	1.17771
221	1.09192	0.652703
222	1.0912	1.17771
223	1.09049	0.652703
224	1.08977	1.17771
225	1.08906	0.652703
226	1.08834	1.17771
227	1.08763	0.652703
228	1.08691	1.17771
229	1.08619	0.652703
230	1.08548	1.17771
231	1.08476	0.652703
232	1.08405	1.17771
233	1.08333	0.652703
234	1.08262	1.17771
235	1.0819	0.652703
236	1.08119	1.17771
237	1.08047	0.652703
238	1.07976	1.17771
239	1.07904	0.652703
240	1.07833	1.17771
241	1.07761	0.652703
242	1.0769	1.17771
243	1.07618	0.652703
244	1.07546	1.17771
245	1.07475	0.652703
246	1.07403	1.17771
247	1.07332	0.652703
248	1.0726	1.17771
249	1.07189	0.652703
250	1.07117	1.17771
251	1.07046	0.652703
252	1.06974	1.17771
253	1.06903	0.652703
254	1.06831	1.17771
255	1.0676	0.652703
256	1.06688	1.17771
257	1.06617	0.652703
258	1.06545	1.17771
259	1.06474	0.652703
260	1.06402	1.17771
261	1.0633	0.652703
262	1.06259	1.17771
263	1.06187	0.652703
264	1.06116	1.17771
265	1.06044	0.652703
266	1.05973	1.17771
267	1.05901	0.652703
268	1.0583	1.17771
269	1.05758	0.652703
270	1.05687	1.17771
271	1.05615	0.652703
272	1.05544	1.17771
273	1.05472	0.652703
274	1.05401	1.17771
275	1.05329	0.652703
276	1.05258	1.17771
277	1.05186	0.652703
278	1.05114	1.17771
279	1.05043	0.652703
280	1.04971	1.17771
281	1.049	0.652703
282	1.04828	1.17771
283	1.04757	0.652703
284	1.04685	1.17771
285	1.04614	0.652703
286	1.04542	1.17771
287	1.04471	0.652703
288	1.04399	1.17771
289	1.04328	0.652703
290	1.04256	1.17771
291	1.04185	0.652703
292	1.04113	1.17771
293	1.04041	0.652703
294	1.0397	1.17771
295	1.03898	0.652703
296	1.03827	1.17771
297	1.03755	0.652703
298	1.03684	1.17771
299	1.03612	0.652703
300	1.03541	1.17771
301	1.03469	0.652703
302	1.03398	1.17771
303	1.03326	0.652703
304	1.03255	1.17771
305	1.03183	0.652703
306	1.03112	1.17771
307	1.0304	0.652703
308	1.02969	1.17771
309	1.02897	0.652703
310	1.02825	1.17771
311	1.02754	0.652703
312	1.02682	1.17771
313	1.02611	0.652703
314	1.02539	1.17771
315	1.02468	0.652703
316	1.02396	1.17771
317	1.02325	0.652703
318	1.02253	1.17771
319	1.02182	0.652703
320	1.0211	1.17771
321	1.02039	0.652703
322	1.01967	1.17771
323	1.01896	0.652703
324	1.01824	1.17771
325	1.01753	0.652703
326	1.01681	1.17771
327	1.01609	0.652703
328	1.01538	1.17771
329	1.01466	0.652703
330	1.01395	1.17771
331	1.01323	0.652703
332	1.01252	1.17771
333	1.0118	0.652703
334	1.01109	1.17771
335	1.01037	0.652703
336	1.00966	1.17771
337	1.00894	0.652703
338	1.00823	1.17771
339	1.00751	0.652703
340	1.0068	1.17771
341	1.00608	0.652703
342	1.00536	1.17771
343	1.00465	0.652703
344	1.00393	1.17771
345	1.00322	0.652703
346	1.0025	1.17771
347	1.00179	0.652703
348	1.00107	1.17771
349	1.00036	0.652703
350	0.999642	1.17771
351	0.998927	0.652703
352	0.998212	1.17771
353	0.997496	0.652703
354	0.996781	1.17771
355	0.996066	0.652703
356	0.995351	1.17771
357	0.994635	0.652703
358	0.99392	1.17771
359	0.993205	0.652703
360	0.992489	1.17771
361	0.991774	0.652703
362	0.991059	1.17771
363	0.990343	0.652703
364	0.989628	1.17771
365	0.988913	0.652703
366	0.988197	1.17771
367	0.987482	0.652703
368	0.986767	1.17771
369	0.986052	0.652703
370	0.985336	1.17771
371	0.984621	0.652703
372	0.983906	1.17771
373	0.98319	0.652703
374	0.982475	1.17771
375	0.98176	0.652703
376	0.981044	1.17771
377	0.980329	0.652703
378	0.979614	1.17771
379	0.978898	0.652703
380	0.978183	1.17771
381	0.977468	0.652703
382	0.976753	1.17771
383	0.976037	0.652703
384	0.975322	1.17771
385	0.974607	0.652703
386	0.973891	1.17771
387	0.973176	0.652703
388	0.972461	1.17771
389	0.971745	0.652703
390	0.97103	1.17771
391	0.970315	0.652703
392	0.969599	1.17771
393	0.968884	0.652703
394	0.968169	1.17771
395	0.967454	0.652703
396	0.966738	1.17771
397	0.966023	0.652703
398	0.965308	1.17771
399	0.964592	0.652703
400	0.963877	1.17771
401	0.963162	0.652703
402	0.962446	1.17771
403	0.961731	0.652703
404	0.961016	1.17771
405	0.9603	0.652703
406	0.959585	1.17771
407	0.95887	0.652703
408	0.958155	1.17771
409	0.957439	0.652703
410	0.956724	1.17771
411	0.956009	0.652703
412	0.955293	1.17771
413	0.954578	0.652703
414	0.953863	1.17771
415	0.953147	0.652703
416	0.952432	1.17771
417	0.951717	0.652703
418	0.951001	1.17771
419	0.950286	0.652703
420	0.949571	1.17771
421	0.948856	0.652703
422	0.94814	1.17771
423	0.947425	0.652703
424	0.94671	1.17771
425	0.945994	0.652703
426	0.945279	1.17771
427	0.944564	0.652703
428	0.943848	1.17771
429	0.943133	0.652703
430	0.942418	1.17771
431	0.941702	0.652703
432	0.940987	1.17771
433	0.940272	0.652703
434	0.939557	1.17771
435	0.938841	0.652703
436	0.938126	1.17771
437	0.937411	0.652703
438	0.936695	1.17771
439	0.93598	0.652703
440	0.935265	1.17771
441	0.934549	0.652703
442	0.933834	1.17771
443	0.933119	0.652703
444	0.932403	1.17771
445	0.931688	0.652703
446	0.930973	1.17771
447	0.930258	0.652703
448	0.929542	1.17771
449	0.928827	0.652703
450	0.928112	1.17771
451	0.927396	0.652703
452	0.926681	1.17771
453	0.925966	0.652703
454	0.92525	1.17771
455	0.924535	0.652703
456	0.92382	1.17771
457	0.923104	0.652703
458	0.922389	1.17771
459	0.921674	0.652703
460	0.920959	1.17771
461	0.920243	0.652703
462	0.919528	1.17771
463	0.918813	0.652703
464	0.918097	1.17771
465	0.917382	0.652703
466	0.916667	1.17771
467	0.915951	0.652703
468	0.915236	1.17771
469	0.914521	0.652703
470	0.913805	1.17771
471	0.91309	0.652703
472	0.912375	1.17771
473	0.91166	0.652703
474	0.910944	1.17771
475	0.910229	0.652703
476	0.909514	1.17771
477	0.908798	0.652703
478	0.908083	1.17771
479	0.907368	0.652703
480	0.906652	1.17771
481	0.905937	0.652703
482	0.905222	1.17771
483	0.904506	0.652703
484	0.903791	1.17771
485	0.903076	0.652703
486	0.902361	1.17771
487	0.901645	0.652703
488	0.90093	1.17771
489	0.900215	0.652703
490	0.899499	1.17771
491	0.898784	0.652703
492	0.898069	1.17771
493	0.897353	0.652703
494	0.896638	1.17771
495	0.895923	0.652703
496	0.895207	1.17771
497	0.894492	0.652703
498	0.893777	1.17771
499	0.893062	0.652703
500	0.892346	1.17771
501	0.891631	0.652703
502	0.890916	1.17771
503	0.8902	0.652703
504	0.889485	1.17771
505	0.88877	0.652703
506	0.888054	1.17771
507	0.887339	0.652703
508	0.886624	1.17771
509	0.885908	0.652703
510	0.885193	1.17771
511	0.884478	0.652703
512	0.883763	1.17771
513	0.883047	0.652703
514	0.882332	1.17771
515	0.881617	0.652703
516	0.880901	1.17771
517	0.880186	0.652703
518	0.879471	1.17771
519	0.878755	0.652703
520	0.87804	1.17771
521	0.877325	0.652703
522	0.876609	1.17771
523	0.875894	0.652703
524	0.875179	1.17771
525	0.874464	0.652703
526	0.873748	1.17771
527	0.873033	0.652703
528	0.872318	1.17771
529	0.871602	0.652703
530	0.870887	1.17771
531	0.870172	0.652703
532	0.869456	1.17771
533	0.868741	0.652703
534	0.868026	1.17771
535	0.86731	0.652703
536	0.866595	1.17771
537	0.86588	0.652703
538	0.865165	1.17771
539	0.864449	0.652703
540	0.863734	1.17771
541	0.863019	0.652703
542	0.862303	1.17771
543	0.861588	0.652703
544	0.860873	1.17771
545	0.860157	0.652703
546	0.859442	1.17771
547	0.858727	0.652703
548	0.858011	1.17771
549	0.857296	0.652703
550	0.856581	1.17771
551	0.855866	0.652703
552	0.85515	1.17771
553	0.854435	0.652703
554	0.85372	1.17771
555	0.853004	0.652703
556	0.852289	1.17771
557	0.851574	0.652703
558	0.850858	1.17771
559	0.850143	0.652703
560	0.849428	1.17771
561	0.848712	0.652703
562	0.847997	1.17771
563	0.847282	0.652703
564	0.846567	1.17771
565	0.845851	0.652703
566	0.845136	1.17771
567	0.844421	0.652703
568	0.843705	1.17771
569	0.84299	0.652703
570	0.842275	1.17771
571	0.841559	0.652703
572	0.840844	1.17771
573	0.840129	0.652703
574	0.839413	1.17771
575	0.838698	0.652703
576	0.837983	1.17771
577	0.837268	0.652703
578	0.836552	1.17771
579	0.835837	0.652703
580	0.835122	1.17771
581	0.834406	0.652703
582	0.833691	1.17771
583	0.832976	0.652703
584	0.83226	1.17771
585	0.831545	0.652703
586	0.83083	1.17771
587	0.830114	0.652703
588	0.829399	1.17771
589	0.828684	0.652703
590	0.827969	1.17771
591	0.827253	0.652703
592	0.826538	1.17771
593	0.825823	0.652703
594	0.825107	1.17771
595	0.824392	0.652703
596	0.823677	1.17771
597	0.822961	0.652703
598	0.822246	1.17771
599	0.821531	0.652703
600	0.820815	1.17771
601	0.8201	0.652703
602	0.819385	1.17771
603	0.81867	0.652703
604	0.817954	1.17771
605	0.817239	0.652703
606	0.816524	1.17771
607	0.815808	0.652703
608	0.815093	1.17771
609	0.814378	0.652703
610	0.813662	1.17771
611	0.812947	0.652703
612	0.812232	1.17771
613	0.811516	0.652703
614	0.810801	1.17771
615	0.810086	0.652703
616	0.809371	1.17771
617	0.808655	0.652703
618	0.80794	1.17771
619	0.807225	0.652703
620	0.806509	1.17771
621	0.805794	0.652703
622	0.805079	1.17771
623	0.804363	0.652703
624	0.803648	1.17771
625	0.802933	0.652703
626	0.802217	1.17771
627	0.801502	0.652703
628	0.800787	1.17771
629	0.800072	0.652703
630	0.799356	1.17771
631	0.798641	0.652703
632	0.797926	1.17771
633	0.79721	0.652703
634	0.796495	1.17771
635	0.79578	0.652703
636	0.795064	1.17771
637	0.794349	0.652703
638	0.793634	1.17771
639	0.792918	0.652703
640	0.792203	1.17771
641	0.791488	0.652703
642	0.790773	1.17771
643	0.790057	0.652703
644	0.789342	1.17771
645	0.788627	0.652703
646	0.787911	1.17771
647	0.787196	0.652703
648	0.786481	1.17771
649	0.785765	0.652703
650	0.78505	1.17771
651	0.784335	0.652703
652	0.783619	1.17771
653	0.782904	0.652703
654	0.782189	1.17771
655	0.781474	0.652703
656	0.780758	1.17771
657	0.780043	0.652703
658	0.779328	1.17771
659	0.778612	0.652703
660	0.777897	1.17771
661	0.777182	0.652703
662	0.776466	1.17771
663	0.775751	0.652703
664	0.775036	1.17771
665	0.77432	0.652703
666	0.773605	1.17771
667	0.77289	0.652703
668	0.772175	1.17771
669	0.771459	0.652703
670	0.770744	1.17771
671	0.770029	0.652703
672	0.769313	1.17771
673	0.768598	0.652703
674	0.767883	1.17771
675	0.767167	0.652703
676	0.766452	1.17771
677	0.765737	0.652703
678	0.765021	1.17771
679	0.764306	0.652703
680	0.763591	1.17771
681	0.762876	0.652703
682	0.76216	1.17771
683	0.761445	0.652703
684	0.76073	1.17771
685	0.760014	0.652703
686	0.759299	1.17771
687	0.758584	0.652703
688	0.757868	1.17771
689	0.757153	0.652703
690	0.756438	1.17771
691	0.755722	0.652703
692	0.755007	1.17771
693	0.754292	0.652703
694	0.753577	1.17771
695	0.752861	0.652703
696	0.752146	1.17771
697	0.751431	0.652703
698	0.750715	1.17771
699	0.75	0.652703
700	0.749285	1.17771

## Sheet: Desc_HID2
1	1.24928	1.4207
2	1.24857	2.19624
3	1.24785	1.4207
4	1.24714	2.19624
5	1.24642	1.4207
6	1.24571	2.19624
7	1.24499	1.4207
8	1.24428	2.19624
9	1.24356	1.4207
10	1.24285	2.19624
11	1.24213	1.4207
12	1.24142	2.19624
13	1.2407	1.4207
14	1.23999	2.19624
15	1.23927	1.4207
16	1.23856	2.19624
17	1.23784	1.4207
18	1.23712	2.19624
19	1.23641	1.4207
20	1.23569	2.19624
21	1.23498	1.4207
22	1.23426	2.19624
23	1.23355	1.4207
24	1.23283	2.19624
25	1.23212	1.4207
26	1.2314	2.19624
27	1.23069	1.4207
28	1.22997	2.19624
29	1.22926	1.4207
30	1.22854	2.19624
31	1.22783	1.4207
32	1.22711	2.19624
33	1.22639	1.4207
34	1.22568	2.19624
35	1.22496	1.4207
36	1.22425	2.19624
37	1.22353	1.4207
38	1.22282	2.19624
39	1.2221	1.4207
40	1.22139	2.19624
41	1.22067	1.4207
42	1.21996	2.19624
43	1.21924	1.4207
44	1.21853	2.19624
45	1.21781	1.4207
46	1.2171	2.19624
47	1.21638	1.4207
48	1.21567	2.19624
49	1.21495	1.4207
50	1.21423	2.19624
51	1.21352	1.4207
52	1.2128	2.19624
53	1.21209	1.4207
54	1.21137	2.19624
55	1.21066	1.4207
56	1.20994	2.19624
57	1.20923	1.4207
58	1.20851	2.19624
59	1.2078	1.4207
60	1.20708	2.19624
61	1.20637	1.4207
62	1.20565	2.19624
63	1.20494	1.4207
64	1.20422	2.19624
65	1.20351	1.4207
66	1.20279	2.19624
67	1.20207	1.4207
68	1.20136	2.19624
69	1.20064	1.4207
70	1.19993	2.19624
71	1.19921	1.4207
72	1.1985	2.19624
73	1.19778	1.4207
74	1.19707	2.19624
75	1.19635	1.4207
76	1.19564	2.19624
77	1.19492	1.4207
78	1.19421	2.19624
79	1.19349	1.4207
80	1.19278	2.19624
81	1.19206	1.4207
82	1.19134	2.19624
83	1.19063	1.4207
84	1.18991	2.19624
85	1.1892	1.4207
86	1.18848	2.19624
87	1.18777	1.4207
88	1.18705	2.19624
89	1.18634	1.4207
90	1.18562	2.19624
91	1.18491	1.4207
92	1.18419	2.19624
93	1.18348	1.4207
94	1.18276	2.19624
95	1.18205	1.4207
96	1.18133	2.19624
97	1.18062	1.4207
98	1.1799	2.19624
99	1.17918	1.4207
100	1.17847	2.19624
101	1.17775	1.4207
102	1.17704	2.19624
103	1.17632	1.4207
104	1.17561	2.19624
105	1.17489	1.4207
106	1.17418	2.19624
107	1.17346	1.4207
108	1.17275	2.19624
109	1.17203	1.4207
110	1.17132	2.19624
111	1.1706	1.4207
112	1.16989	2.19624
113	1.16917	1.4207
114	1.16845	2.19624
115	1.16774	1.4207
116	1.16702	2.19624
117	1.16631	1.4207
118	1.16559	2.19624
119	1.16488	1.4207
120	1.16416	2.19624
121	1.16345	1.4207
122	1.16273	2.19624
123	1.16202	1.4207
124	1.1613	2.19624
125	1.16059	1.4207
126	1.15987	2.19624
127	1.15916	1.4207
128	1.15844	2.19624
129	1.15773	1.4207
130	1.15701	2.19624
131	1.15629	1.4207
132	1.15558	2.19624
133	1.15486	1.4207
134	1.15415	2.19624
135	1.15343	1.4207
136	1.15272	2.19624
137	1.152	1.4207
138	1.15129	2.19624
139	1.15057	1.4207
140	1.14986	2.19624
141	1.14914	1.4207
142	1.14843	2.19624
143	1.14771	1.4207
144	1.147	2.19624
145	1.14628	1.4207
146	1.14557	2.19624
147	1.14485	1.4207
148	1.14413	2.19624
149	1.14342	1.4207
150	1.1427	2.19624
151	1.14199	1.4207
152	1.14127	2.19624
153	1.14056	1.4207
154	1.13984	2.19624
155	1.13913	1.4207
156	1.13841	2.19624
157	1.1377	1.4207
158	1.13698	2.19624
159	1.13627	1.4207
160	1.13555	2.19624
161	1.13484	1.4207
162	1.13412	2.19624
163	1.1334	1.4207
164	1.13269	2.19624
165	1.13197	1.4207
166	1.13126	2.19624
167	1.13054	1.4207
168	1.12983	2.19624
169	1.12911	1.4207
170	1.1284	2.19624
171	1.12768	1.4207
172	1.12697	2.19624
173	1.12625	1.4207
174	1.12554	2.19624
175	1.12482	1.4207
176	1.12411	2.19624
177	1.12339	1.4207
178	1.12268	2.19624
179	1.12196	1.4207
180	1.12124	2.19624
181	1.12053	1.4207
182	1.11981	2.19624
183	1.1191	1.4207
184	1.11838	2.19624
185	1.11767	1.4207
186	1.11695	2.19624
187	1.11624	1.4207
188	1.11552	2.19624
189	1.11481	1.4207
190	1.11409	2.19624
191	1.11338	1.4207
192	1.11266	2.19624
193	1.11195	1.4207
194	1.11123	2.19624
195	1.11052	1.4207
196	1.1098	2.19624
197	1.10908	1.4207
198	1.10837	2.19624
199	1.10765	1.4207
200	1.10694	2.19624
201	1.10622	1.4207
202	1.10551	2.19624
203	1.10479	1.4207
204	1.10408	2.19624
205	1.10336	1.4207
206	1.10265	2.19624
207	1.10193	1.4207
208	1.10122	2.19624
209	1.1005	1.4207
210	1.09979	2.19624
211	1.09907	1.4207
212	1.09835	2.19624
213	1.09764	1.4207
214	1.09692	2.19624
215	1.09621	1.4207
216	1.09549	2.19624
217	1.09478	1.4207
218	1.09406	2.19624
219	1.09335	1.4207
220	1.09263	2.19624
221	1.09192	1.4207
222	1.0912	2.19624
223	1.09049	1.4207
224	1.08977	2.19624
225	1.08906	1.4207
226	1.08834	2.19624
227	1.08763	1.4207
228	1.08691	2.19624
229	1.08619	1.4207
230	1.08548	2.19624
231	1.08476	1.4207
232	1.08405	2.19624
233	1.08333	1.4207
234	1.08262	2.19624
235	1.0819	1.4207
236	1.08119	2.19624
237	1.08047	1.4207
238	1.07976	2.19624
239	1.07904	1.4207
240	1.07833	2.19624
241	1.07761	1.4207
242	1.0769	2.19624
243	1.07618	1.4207
244	1.07546	2.19624
245	1.07475	1.4207
246	1.07403	2.19624
247	1.07332	1.4207
248	1.0726	2.19624
249	1.07189	1.4207
250	1.07117	2.19624
251	1.07046	1.4207
252	1.06974	2.19624
253	1.06903	1.4207
254	1.06831	2.19624
255	1.0676	1.4207
256	1.06688	2.19624
257	1.06617	1.4207
258	1.06545	2.19624
259	1.06474	1.4207
260	1.06402	2.19624
261	1.0633	1.4207
262	1.06259	2.19624
263	1.06187	1.4207
264	1.06116	2.19624
265	1.06044	1.4207
266	1.05973	2.19624
267	1.05901	1.4207
268	1.0583	2.19624
269	1.05758	1.4207
270	1.05687	2.19624
271	1.05615	1.4207
272	1.05544	2.19624
273	1.05472	1.4207
274	1.05401	2.19624
275	1.05329	1.4207
276	1.05258	2.19624
277	1.05186	1.4207
278	1.05114	2.19624
279	1.05043	1.4207
280	1.04971	2.19624
281	1.049	1.4207
282	1.04828	2.19624
283	1.04757	1.4207
284	1.04685	2.19624
285	1.04614	1.4207
286	1.04542	2.19624
287	1.04471	1.4207
288	1.04399	2.19624
289	1.04328	1.4207
290	1.04256	2.19624
291	1.04185	1.4207
292	1.04113	2.19624
293	1.04041	1.4207
294	1.0397	2.19624
295	1.03898	1.4207
296	1.03827	2.19624
297	1.03755	1.4207
298	1.03684	2.19624
299	1.03612	1.4207
300	1.03541	2.19624
301	1.03469	1.4207
302	1.03398	2.19624
303	1.03326	1.4207
304	1.03255	2.19624
305	1.03183	1.4207
306	1.03112	2.19624
307	1.0304	1.4207
308	1.02969	2.19624
309	1.02897	1.4207
310	1.02825	2.19624
311	1.02754	1.4207
312	1.02682	2.19624
313	1.02611	1.4207
314	1.02539	2.19624
315	1.02468	1.4207
316	1.02396	2.19624
317	1.02325	1.4207
318	1.02253	2.19624
319	1.02182	1.4207
320	1.0211	2.19624
321	1.02039	1.4207
322	1.01967	2.19624
323	1.01896	1.4207
324	1.01824	2.19624
325	1.01753	1.4207
326	1.01681	2.19624
327	1.01609	1.4207
328	1.01538	2.19624
329	1.01466	1.4207
330	1.01395	2.19624
331	1.01323	1.4207
332	1.01252	2.19624
333	1.0118	1.4207
334	1.01109	2.19624
335	1.01037	1.4207
336	1.00966	2.19624
337	1.00894	1.4207
338	1.00823	2.19624
339	1.00751	1.4207
340	1.0068	2.19624
341	1.00608	1.4207
342	1.00536	2.19624
343	1.00465	1.4207
344	1.00393	2.19624
345	1.00322	1.4207
346	1.0025	2.19624
347	1.00179	1.4207
348	1.00107	2.19624
349	1.00036	1.4207
350	0.999642	2.19624
351	0.998927	1.4207
352	0.998212	2.19624
353	0.997496	1.4207
354	0.996781	2.19624
355	0.996066	1.4207
356	0.995351	2.19624
357	0.994635	1.4207
358	0.99392	2.19624
359	0.993205	1.4207
360	0.992489	2.19624
361	0.991774	1.4207
362	0.991059	2.19624
363	0.990343	1.4207
364	0.989628	2.19624
365	0.988913	1.4207
366	0.988197	2.19624
367	0.987482	1.4207
368	0.986767	2.19624
369	0.986052	1.4207
370	0.985336	2.19624
371	0.984621	1.4207
372	0.983906	2.19624
373	0.98319	1.4207
374	0.982475	2.19624
375	0.98176	1.4207
376	0.981044	2.19624
377	0.980329	1.4207
378	0.979614	2.19624
379	0.978898	1.4207
380	0.978183	2.19624
381	0.977468	1.4207
382	0.976753	2.19624
383	0.976037	1.4207
384	0.975322	2.19624
385	0.974607	1.4207
386	0.973891	2.19624
387	0.973176	1.4207
388	0.972461	2.19624
389	0.971745	1.4207
390	0.97103	2.19624
391	0.970315	1.4207
392	0.969599	2.19624
393	0.968884	1.4207
394	0.968169	2.19624
395	0.967454	1.4207
396	0.966738	2.19624
397	0.966023	1.4207
398	0.965308	2.19624
399	0.964592	1.4207
400	0.963877	2.19624
401	0.963162	1.4207
402	0.962446	2.19624
403	0.961731	1.4207
404	0.961016	2.19624
405	0.9603	1.4207
406	0.959585	2.19624
407	0.95887	1.4207
408	0.958155	2.19624
409	0.957439	1.4207
410	0.956724	2.19624
411	0.956009	1.4207
412	0.955293	2.19624
413	0.954578	1.4207
414	0.953863	2.19624
415	0.953147	1.4207
416	0.952432	2.19624
417	0.951717	1.4207
418	0.951001	2.19624
419	0.950286	1.4207
420	0.949571	2.19624
421	0.948856	1.4207
422	0.94814	2.19624
423	0.947425	1.4207
424	0.94671	2.19624
425	0.945994	1.4207
426	0.945279	2.19624
427	0.944564	1.4207
428	0.943848	2.19624
429	0.943133	1.4207
430	0.942418	2.19624
431	0.941702	1.4207
432	0.940987	2.19624
433	0.940272	1.4207
434	0.939557	2.19624
435	0.938841	1.4207
436	0.938126	2.19624
437	0.937411	1.4207
438	0.936695	2.19624
439	0.93598	1.4207
440	0.935265	2.19624
441	0.934549	1.4207
442	0.933834	2.19624
443	0.933119	1.4207
444	0.932403	2.19624
445	0.931688	1.4207
446	0.930973	2.19624
447	0.930258	1.4207
448	0.929542	2.19624
449	0.928827	1.4207
450	0.928112	2.19624
451	0.927396	1.4207
452	0.926681	2.19624
453	0.925966	1.4207
454	0.92525	2.19624
455	0.924535	1.4207
456	0.92382	2.19624
457	0.923104	1.4207
458	0.922389	2.19624
459	0.921674	1.4207
460	0.920959	2.19624
461	0.920243	1.4207
462	0.919528	2.19624
463	0.918813	1.4207
464	0.918097	2.19624
465	0.917382	1.4207
466	0.916667	2.19624
467	0.915951	1.4207
468	0.915236	2.19624
469	0.914521	1.4207
470	0.913805	2.19624
471	0.91309	1.4207
472	0.912375	2.19624
473	0.91166	1.4207
474	0.910944	2.19624
475	0.910229	1.4207
476	0.909514	2.19624
477	0.908798	1.4207
478	0.908083	2.19624
479	0.907368	1.4207
480	0.906652	2.19624
481	0.905937	1.4207
482	0.905222	2.19624
483	0.904506	1.4207
484	0.903791	2.19624
485	0.903076	1.4207
486	0.902361	2.19624
487	0.901645	1.4207
488	0.90093	2.19624
489	0.900215	1.4207
490	0.899499	2.19624
491	0.898784	1.4207
492	0.898069	2.19624
493	0.897353	1.4207
494	0.896638	2.19624
495	0.895923	1.4207
496	0.895207	2.19624
497	0.894492	1.4207
498	0.893777	2.19624
499	0.893062	1.4207
500	0.892346	2.19624
501	0.891631	1.4207
502	0.890916	2.19624
503	0.8902	1.4207
504	0.889485	2.19624
505	0.88877	1.4207
506	0.888054	2.19624
507	0.887339	1.4207
508	0.886624	2.19624
509	0.885908	1.4207
510	0.885193	2.19624
511	0.884478	1.4207
512	0.883763	2.19624
513	0.883047	1.4207
514	0.882332	2.19624
515	0.881617	1.4207
516	0.880901	2.19624
517	0.880186	1.4207
518	0.879471	2.19624
519	0.878755	1.4207
520	0.87804	2.19624
521	0.877325	1.4207
522	0.876609	2.19624
523	0.875894	1.4207
524	0.875179	2.19624
525	0.874464	1.4207
526	0.873748	2.19624
527	0.873033	1.4207
528	0.872318	2.19624
529	0.871602	1.4207
530	0.870887	2.19624
531	0.870172	1.4207
532	0.869456	2.19624
533	0.868741	1.4207
534	0.868026	2.19624
535	0.86731	1.4207
536	0.866595	2.19624
537	0.86588	1.4207
538	0.865165	2.19624
539	0.864449	1.4207
540	0.863734	2.19624
541	0.863019	1.4207
542	0.862303	2.19624
543	0.861588	1.4207
544	0.860873	2.19624
545	0.860157	1.4207
546	0.859442	2.19624
547	0.858727	1.4207
548	0.858011	2.19624
549	0.857296	1.4207
550	0.856581	2.19624
551	0.855866	1.4207
552	0.85515	2.19624
553	0.854435	1.4207
554	0.85372	2.19624
555	0.853004	1.4207
556	0.852289	2.19624
557	0.851574	1.4207
558	0.850858	2.19624
559	0.850143	1.4207
560	0.849428	2.19624
561	0.848712	1.4207
562	0.847997	2.19624
563	0.847282	1.4207
564	0.846567	2.19624
565	0.845851	1.4207
566	0.845136	2.19624
567	0.844421	1.4207
568	0.843705	2.19624
569	0.84299	1.4207
570	0.842275	2.19624
571	0.841559	1.4207
572	0.840844	2.19624
573	0.840129	1.4207
574	0.839413	2.19624
575	0.838698	1.4207
576	0.837983	2.19624
577	0.837268	1.4207
578	0.836552	2.19624
579	0.835837	1.4207
580	0.835122	2.19624
581	0.834406	1.4207
582	0.833691	2.19624
583	0.832976	1.4207
584	0.83226	2.19624
585	0.831545	1.4207
586	0.83083	2.19624
587	0.830114	1.4207
588	0.829399	2.19624
589	0.828684	1.4207
590	0.827969	2.19624
591	0.827253	1.4207
592	0.826538	2.19624
593	0.825823	1.4207
594	0.825107	2.19624
595	0.824392	1.4207
596	0.823677	2.19624
597	0.822961	1.4207
598	0.822246	2.19624
599	0.821531	1.4207
600	0.820815	2.19624
601	0.8201	1.4207
602	0.819385	2.19624
603	0.81867	1.4207
604	0.817954	2.19624
605	0.817239	1.4207
606	0.816524	2.19624
607	0.815808	1.4207
608	0.815093	2.19624
609	0.814378	1.4207
610	0.813662	2.19624
611	0.812947	1.4207
612	0.812232	2.19624
613	0.811516	1.4207
614	0.810801	2.19624
615	0.810086	1.4207
616	0.809371	2.19624
617	0.808655	1.4207
618	0.80794	2.19624
619	0.807225	1.4207
620	0.806509	2.19624
621	0.805794	1.4207
622	0.805079	2.19624
623	0.804363	1.4207
624	0.803648	2.19624
625	0.802933	1.4207
626	0.802217	2.19624
627	0.801502	1.4207
628	0.800787	2.19624
629	0.800072	1.4207
630	0.799356	2.19624
631	0.798641	1.4207
632	0.797926	2.19624
633	0.79721	1.4207
634	0.796495	2.19624
635	0.79578	1.4207
636	0.795064	2.19624
637	0.794349	1.4207
638	0.793634	2.19624
639	0.792918	1.4207
640	0.792203	2.19624
641	0.791488	1.4207
642	0.790773	2.19624
643	0.790057	1.4207
644	0.789342	2.19624
645	0.788627	1.4207
646	0.787911	2.19624
647	0.787196	1.4207
648	0.786481	2.19624
649	0.785765	1.4207
650	0.78505	2.19624
651	0.784335	1.4207
652	0.783619	2.19624
653	0.782904	1.4207
654	0.782189	2.19624
655	0.781474	1.4207
656	0.780758	2.19624
657	0.780043	1.4207
658	0.779328	2.19624
659	0.778612	1.4207
660	0.777897	2.19624
661	0.777182	1.4207
662	0.776466	2.19624
663	0.775751	1.4207
664	0.775036	2.19624
665	0.77432	1.4207
666	0.773605	2.19624
667	0.77289	1.4207
668	0.772175	2.19624
669	0.771459	1.4207
670	0.770744	2.19624
671	0.770029	1.4207
672	0.769313	2.19624
673	0.768598	1.4207
674	0.767883	2.19624
675	0.767167	1.4207
676	0.766452	2.19624
677	0.765737	1.4207
678	0.765021	2.19624
679	0.764306	1.4207
680	0.763591	2.19624
681	0.762876	1.4207
682	0.76216	2.19624
683	0.761445	1.4207
684	0.76073	2.19624
685	0.760014	1.4207
686	0.759299	2.19624
687	0.758584	1.4207
688	0.757868	2.19624
689	0.757153	1.4207
690	0.756438	2.19624
691	0.755722	1.4207
692	0.755007	2.19624
693	0.754292	1.4207
694	0.753577	2.19624
695	0.752861	1.4207
696	0.752146	2.19624
697	0.751431	1.4207
698	0.750715	2.19624
699	0.75	1.4207
700	0.749285	2.19624

## Sheet: Desc_HID3
1	1.24928	0.0918436
2	1.24857	1.14515
3	1.24785	0.0918436
4	1.24714	1.14515
5	1.24642	0.0918436
6	1.24571	1.14515
7	1.24499	0.0918436
8	1.24428	1.14515
9	1.24356	0.0918436
10	1.24285	1.14515
11	1.24213	0.0918436
12	1.24142	1.14515
13	1.2407	0.0918436
14	1.23999	1.14515
15	1.23927	0.0918436
16	1.23856	1.14515
17	1.23784	0.0918436
18	1.23712	1.14515
19	1.23641	0.0918436
20	1.23569	1.14515
21	1.23498	0.0918436
22	1.23426	1.14515
23	1.23355	0.0918436
24	1.23283	1.14515
25	1.23212	0.0918436
26	1.2314	1.14515
27	1.23069	0.0918436
28	1.22997	1.14515
29	1.22926	0.0918436
30	1.22854	1.14515
31	1.22783	0.0918436
32	1.22711	1.14515
33	1.22639	0.0918436
34	1.22568	1.14515
35	1.22496	0.0918436
36	1.22425	1.14515
37	1.22353	0.0918436
38	1.22282	1.14515
39	1.2221	0.0918436
40	1.22139	1.14515
41	1.22067	0.0918436
42	1.21996	1.14515
43	1.21924	0.0918436
44	1.21853	1.14515
45	1.21781	0.0918436
46	1.2171	1.14515
47	1.21638	0.0918436
48	1.21567	1.14515
49	1.21495	0.0918436
50	1.21423	1.14515
51	1.21352	0.0918436
52	1.2128	1.14515
53	1.21209	0.0918436
54	1.21137	1.14515
55	1.21066	0.0918436
56	1.20994	1.14515
57	1.20923	0.0918436
58	1.20851	1.14515
59	1.2078	0.0918436
60	1.20708	1.14515
61	1.20637	0.0918436
62	1.20565	1.14515
63	1.20494	0.0918436
64	1.20422	1.14515
65	1.20351	0.0918436
66	1.20279	1.14515
67	1.20207	0.0918436
68	1.20136	1.14515
69	1.20064	0.0918436
70	1.19993	1.14515
71	1.19921	0.0918436
72	1.1985	1.14515
73	1.19778	0.0918436
74	1.19707	1.14515
75	1.19635	0.0918436
76	1.19564	1.14515
77	1.19492	0.0918436
78	1.19421	1.14515
79	1.19349	0.0918436
80	1.19278	1.14515
81	1.19206	0.0918436
82	1.19134	1.14515
83	1.19063	0.0918436
84	1.18991	1.14515
85	1.1892	0.0918436
86	1.18848	1.14515
87	1.18777	0.0918436
88	1.18705	1.14515
89	1.18634	0.0918436
90	1.18562	1.14515
91	1.18491	0.0918436
92	1.18419	1.14515
93	1.18348	0.0918436
94	1.18276	1.14515
95	1.18205	0.0918436
96	1.18133	1.14515
97	1.18062	0.0918436
98	1.1799	1.14515
99	1.17918	0.0918436
100	1.17847	1.14515
101	1.17775	0.0918436
102	1.17704	1.14515
103	1.17632	0.0918436
104	1.17561	1.14515
105	1.17489	0.0918436
106	1.17418	1.14515
107	1.17346	0.0918436
108	1.17275	1.14515
109	1.17203	0.0918436
110	1.17132	1.14515
111	1.1706	0.0918436
112	1.16989	1.14515
113	1.16917	0.0918436
114	1.16845	1.14515
115	1.16774	0.0918436
116	1.16702	1.14515
117	1.16631	0.0918436
118	1.16559	1.14515
119	1.16488	0.0918436
120	1.16416	1.14515
121	1.16345	0.0918436
122	1.16273	1.14515
123	1.16202	0.0918436
124	1.1613	1.14515
125	1.16059	0.0918436
126	1.15987	1.14515
127	1.15916	0.0918436
128	1.15844	1.14515
129	1.15773	0.0918436
130	1.15701	1.14515
131	1.15629	0.0918436
132	1.15558	1.14515
133	1.15486	0.0918436
134	1.15415	1.14515
135	1.15343	0.0918436
136	1.15272	1.14515
137	1.152	0.0918436
138	1.15129	1.14515
139	1.15057	0.0918436
140	1.14986	1.14515
141	1.14914	0.0918436
142	1.14843	1.14515
143	1.14771	0.0918436
144	1.147	1.14515
145	1.14628	0.0918436
146	1.14557	1.14515
147	1.14485	0.0918436
148	1.14413	1.14515
149	1.14342	0.0918436
150	1.1427	1.14515
151	1.14199	0.0918436
152	1.14127	1.14515
153	1.14056	0.0918436
154	1.13984	1.14515
155	1.13913	0.0918436
156	1.13841	1.14515
157	1.1377	0.0918436
158	1.13698	1.14515
159	1.13627	0.0918436
160	1.13555	1.14515
161	1.13484	0.0918436
162	1.13412	1.14515
163	1.1334	0.0918436
164	1.13269	1.14515
165	1.13197	0.0918436
166	1.13126	1.14515
167	1.13054	0.0918436
168	1.12983	1.14515
169	1.12911	0.0918436
170	1.1284	1.14515
171	1.12768	0.0918436
172	1.12697	1.14515
173	1.12625	0.0918436
174	1.12554	1.14515
175	1.12482	0.0918436
176	1.12411	1.14515
177	1.12339	0.0918436
178	1.12268	1.14515
179	1.12196	0.0918436
180	1.12124	1.14515
181	1.12053	0.0918436
182	1.11981	1.14515
183	1.1191	0.0918436
184	1.11838	1.14515
185	1.11767	0.0918436
186	1.11695	1.14515
187	1.11624	0.0918436
188	1.11552	1.14515
189	1.11481	0.0918436
190	1.11409	1.14515
191	1.11338	0.0918436
192	1.11266	1.14515
193	1.11195	0.0918436
194	1.11123	1.14515
195	1.11052	0.0918436
196	1.1098	1.14515
197	1.10908	0.0918436
198	1.10837	1.14515
199	1.10765	0.0918436
200	1.10694	1.14515
201	1.10622	0.0918436
202	1.10551	1.14515
203	1.10479	0.0918436
204	1.10408	1.14515
205	1.10336	0.0918436
206	1.10265	1.14515
207	1.10193	0.0918436
208	1.10122	1.14515
209	1.1005	0.0918436
210	1.09979	1.14515
211	1.09907	0.0918436
212	1.09835	1.14515
213	1.09764	0.0918436
214	1.09692	1.14515
215	1.09621	0.0918436
216	1.09549	1.14515
217	1.09478	0.0918436
218	1.09406	1.14515
219	1.09335	0.0918436
220	1.09263	1.14515
221	1.09192	0.0918436
222	1.0912	1.14515
223	1.09049	0.0918436
224	1.08977	1.14515
225	1.08906	0.0918436
226	1.08834	1.14515
227	1.08763	0.0918436
228	1.08691	1.14515
229	1.08619	0.0918436
230	1.08548	1.14515
231	1.08476	0.0918436
232	1.08405	1.14515
233	1.08333	0.0918436
234	1.08262	1.14515
235	1.0819	0.0918436
236	1.08119	1.14515
237	1.08047	0.0918436
238	1.07976	1.14515
239	1.07904	0.0918436
240	1.07833	1.14515
241	1.07761	0.0918436
242	1.0769	1.14515
243	1.07618	0.0918436
244	1.07546	1.14515
245	1.07475	0.0918436
246	1.07403	1.14515
247	1.07332	0.0918436
248	1.0726	1.14515
249	1.07189	0.0918436
250	1.07117	1.14515
251	1.07046	0.0918436
252	1.06974	1.14515
253	1.06903	0.0918436
254	1.06831	1.14515
255	1.0676	0.0918436
256	1.06688	1.14515
257	1.06617	0.0918436
258	1.06545	1.14515
259	1.06474	0.0918436
260	1.06402	1.14515
261	1.0633	0.0918436
262	1.06259	1.14515
263	1.06187	0.0918436
264	1.06116	1.14515
265	1.06044	0.0918436
266	1.05973	1.14515
267	1.05901	0.0918436
268	1.0583	1.14515
269	1.05758	0.0918436
270	1.05687	1.14515
271	1.05615	0.0918436
272	1.05544	1.14515
273	1.05472	0.0918436
274	1.05401	1.14515
275	1.05329	0.0918436
276	1.05258	1.14515
277	1.05186	0.0918436
278	1.05114	1.14515
279	1.05043	0.0918436
280	1.04971	1.14515
281	1.049	0.0918436
282	1.04828	1.14515
283	1.04757	0.0918436
284	1.04685	1.14515
285	1.04614	0.0918436
286	1.04542	1.14515
287	1.04471	0.0918436
288	1.04399	1.14515
289	1.04328	0.0918436
290	1.04256	1.14515
291	1.04185	0.0918436
292	1.04113	1.14515
293	1.04041	0.0918436
294	1.0397	1.14515
295	1.03898	0.0918436
296	1.03827	1.14515
297	1.03755	0.0918436
298	1.03684	1.14515
299	1.03612	0.0918436
300	1.03541	1.14515
301	1.03469	0.0918436
302	1.03398	1.14515
303	1.03326	0.0918436
304	1.03255	1.14515
305	1.03183	0.0918436
306	1.03112	1.14515
307	1.0304	0.0918436
308	1.02969	1.14515
309	1.02897	0.0918436
310	1.02825	1.14515
311	1.02754	0.0918436
312	1.02682	1.14515
313	1.02611	0.0918436
314	1.02539	1.14515
315	1.02468	0.0918436
316	1.02396	1.14515
317	1.02325	0.0918436
318	1.02253	1.14515
319	1.02182	0.0918436
320	1.0211	1.14515
321	1.02039	0.0918436
322	1.01967	1.14515
323	1.01896	0.0918436
324	1.01824	1.14515
325	1.01753	0.0918436
326	1.01681	1.14515
327	1.01609	0.0918436
328	1.01538	1.14515
329	1.01466	0.0918436
330	1.01395	1.14515
331	1.01323	0.0918436
332	1.01252	1.14515
333	1.0118	0.0918436
334	1.01109	1.14515
335	1.01037	0.0918436
336	1.00966	1.14515
337	1.00894	0.0918436
338	1.00823	1.14515
339	1.00751	0.0918436
340	1.0068	1.14515
341	1.00608	0.0918436
342	1.00536	1.14515
343	1.00465	0.0918436
344	1.00393	1.14515
345	1.00322	0.0918436
346	1.0025	1.14515
347	1.00179	0.0918436
348	1.00107	1.14515
349	1.00036	0.0918436
350	0.999642	1.14515
351	0.998927	0.0918436
352	0.998212	1.14515
353	0.997496	0.0918436
354	0.996781	1.14515
355	0.996066	0.0918436
356	0.995351	1.14515
357	0.994635	0.0918436
358	0.99392	1.14515
359	0.993205	0.0918436
360	0.992489	1.14515
361	0.991774	0.0918436
362	0.991059	1.14515
363	0.990343	0.0918436
364	0.989628	1.14515
365	0.988913	0.0918436
366	0.988197	1.14515
367	0.987482	0.0918436
368	0.986767	1.14515
369	0.986052	0.0918436
370	0.985336	1.14515
371	0.984621	0.0918436
372	0.983906	1.14515
373	0.98319	0.0918436
374	0.982475	1.14515
375	0.98176	0.0918436
376	0.981044	1.14515
377	0.980329	0.0918436
378	0.979614	1.14515
379	0.978898	0.0918436
380	0.978183	1.14515
381	0.977468	0.0918436
382	0.976753	1.14515
383	0.976037	0.0918436
384	0.975322	1.14515
385	0.974607	0.0918436
386	0.973891	1.14515
387	0.973176	0.0918436
388	0.972461	1.14515
389	0.971745	0.0918436
390	0.97103	1.14515
391	0.970315	0.0918436
392	0.969599	1.14515
393	0.968884	0.0918436
394	0.968169	1.14515
395	0.967454	0.0918436
396	0.966738	1.14515
397	0.966023	0.0918436
398	0.965308	1.14515
399	0.964592	0.0918436
400	0.963877	1.14515
401	0.963162	0.0918436
402	0.962446	1.14515
403	0.961731	0.0918436
404	0.961016	1.14515
405	0.9603	0.0918436
406	0.959585	1.14515
407	0.95887	0.0918436
408	0.958155	1.14515
409	0.957439	0.0918436
410	0.956724	1.14515
411	0.956009	0.0918436
412	0.955293	1.14515
413	0.954578	0.0918436
414	0.953863	1.14515
415	0.953147	0.0918436
416	0.952432	1.14515
417	0.951717	0.0918436
418	0.951001	1.14515
419	0.950286	0.0918436
420	0.949571	1.14515
421	0.948856	0.0918436
422	0.94814	1.14515
423	0.947425	0.0918436
424	0.94671	1.14515
425	0.945994	0.0918436
426	0.945279	1.14515
427	0.944564	0.0918436
428	0.943848	1.14515
429	0.943133	0.0918436
430	0.942418	1.14515
431	0.941702	0.0918436
432	0.940987	1.14515
433	0.940272	0.0918436
434	0.939557	1.14515
435	0.938841	0.0918436
436	0.938126	1.14515
437	0.937411	0.0918436
438	0.936695	1.14515
439	0.93598	0.0918436
440	0.935265	1.14515
441	0.934549	0.0918436
442	0.933834	1.14515
443	0.933119	0.0918436
444	0.932403	1.14515
445	0.931688	0.0918436
446	0.930973	1.14515
447	0.930258	0.0918436
448	0.929542	1.14515
449	0.928827	0.0918436
450	0.928112	1.14515
451	0.927396	0.0918436
452	0.926681	1.14515
453	0.925966	0.0918436
454	0.92525	1.14515
455	0.924535	0.0918436
456	0.92382	1.14515
457	0.923104	0.0918436
458	0.922389	1.14515
459	0.921674	0.0918436
460	0.920959	1.14515
461	0.920243	0.0918436
462	0.919528	1.14515
463	0.918813	0.0918436
464	0.918097	1.14515
465	0.917382	0.0918436
466	0.916667	1.14515
467	0.915951	0.0918436
468	0.915236	1.14515
469	0.914521	0.0918436
470	0.913805	1.14515
471	0.91309	0.0918436
472	0.912375	1.14515
473	0.91166	0.0918436
474	0.910944	1.14515
475	0.910229	0.0918436
476	0.909514	1.14515
477	0.908798	0.0918436
478	0.908083	1.14515
479	0.907368	0.0918436
480	0.906652	1.14515
481	0.905937	0.0918436
482	0.905222	1.14515
483	0.904506	0.0918436
484	0.903791	1.14515
485	0.903076	0.0918436
486	0.902361	1.14515
487	0.901645	0.0918436
488	0.90093	1.14515
489	0.900215	0.0918436
490	0.899499	1.14515
491	0.898784	0.0918436
492	0.898069	1.14515
493	0.897353	0.0918436
494	0.896638	1.14515
495	0.895923	0.0918436
496	0.895207	1.14515
497	0.894492	0.0918436
498	0.893777	1.14515
499	0.893062	0.0918436
500	0.892346	1.14515
501	0.891631	0.0918436
502	0.890916	1.14515
503	0.8902	0.0918436
504	0.889485	1.14515
505	0.88877	0.0918436
506	0.888054	1.14515
507	0.887339	0.0918436
508	0.886624	1.14515
509	0.885908	0.0918436
510	0.885193	1.14515
511	0.884478	0.0918436
512	0.883763	1.14515
513	0.883047	0.0918436
514	0.882332	1.14515
515	0.881617	0.0918436
516	0.880901	1.14515
517	0.880186	0.0918436
518	0.879471	1.14515
519	0.878755	0.0918436
520	0.87804	1.14515
521	0.877325	0.0918436
522	0.876609	1.14515
523	0.875894	0.0918436
524	0.875179	1.14515
525	0.874464	0.0918436
526	0.873748	1.14515
527	0.873033	0.0918436
528	0.872318	1.14515
529	0.871602	0.0918436
530	0.870887	1.14515
531	0.870172	0.0918436
532	0.869456	1.14515
533	0.868741	0.0918436
534	0.868026	1.14515
535	0.86731	0.0918436
536	0.866595	1.14515
537	0.86588	0.0918436
538	0.865165	1.14515
539	0.864449	0.0918436
540	0.863734	1.14515
541	0.863019	0.0918436
542	0.862303	1.14515
543	0.861588	0.0918436
544	0.860873	1.14515
545	0.860157	0.0918436
546	0.859442	1.14515
547	0.858727	0.0918436
548	0.858011	1.14515
549	0.857296	0.0918436
550	0.856581	1.14515
551	0.855866	0.0918436
552	0.85515	1.14515
553	0.854435	0.0918436
554	0.85372	1.14515
555	0.853004	0.0918436
556	0.852289	1.14515
557	0.851574	0.0918436
558	0.850858	1.14515
559	0.850143	0.0918436
560	0.849428	1.14515
561	0.848712	0.0918436
562	0.847997	1.14515
563	0.847282	0.0918436
564	0.846567	1.14515
565	0.845851	0.0918436
566	0.845136	1.14515
567	0.844421	0.0918436
568	0.843705	1.14515
569	0.84299	0.0918436
570	0.842275	1.14515
571	0.841559	0.0918436
572	0.840844	1.14515
573	0.840129	0.0918436
574	0.839413	1.14515
575	0.838698	0.0918436
576	0.837983	1.14515
577	0.837268	0.0918436
578	0.836552	1.14515
579	0.835837	0.0918436
580	0.835122	1.14515
581	0.834406	0.0918436
582	0.833691	1.14515
583	0.832976	0.0918436
584	0.83226	1.14515
585	0.831545	0.0918436
586	0.83083	1.14515
587	0.830114	0.0918436
588	0.829399	1.14515
589	0.828684	0.0918436
590	0.827969	1.14515
591	0.827253	0.0918436
592	0.826538	1.14515
593	0.825823	0.0918436
594	0.825107	1.14515
595	0.824392	0.0918436
596	0.823677	1.14515
597	0.822961	0.0918436
598	0.822246	1.14515
599	0.821531	0.0918436
600	0.820815	1.14515
601	0.8201	0.0918436
602	0.819385	1.14515
603	0.81867	0.0918436
604	0.817954	1.14515
605	0.817239	0.0918436
606	0.816524	1.14515
607	0.815808	0.0918436
608	0.815093	1.14515
609	0.814378	0.0918436
610	0.813662	1.14515
611	0.812947	0.0918436
612	0.812232	1.14515
613	0.811516	0.0918436
614	0.810801	1.14515
615	0.810086	0.0918436
616	0.809371	1.14515
617	0.808655	0.0918436
618	0.80794	1.14515
619	0.807225	0.0918436
620	0.806509	1.14515
621	0.805794	0.0918436
622	0.805079	1.14515
623	0.804363	0.0918436
624	0.803648	1.14515
625	0.802933	0.0918436
626	0.802217	1.14515
627	0.801502	0.0918436
628	0.800787	1.14515
629	0.800072	0.0918436
630	0.799356	1.14515
631	0.798641	0.0918436
632	0.797926	1.14515
633	0.79721	0.0918436
634	0.796495	1.14515
635	0.79578	0.0918436
636	0.795064	1.14515
637	0.794349	0.0918436
638	0.793634	1.14515
639	0.792918	0.0918436
640	0.792203	1.14515
641	0.791488	0.0918436
642	0.790773	1.14515
643	0.790057	0.0918436
644	0.789342	1.14515
645	0.788627	0.0918436
646	0.787911	1.14515
647	0.787196	0.0918436
648	0.786481	1.14515
649	0.785765	0.0918436
650	0.78505	1.14515
651	0.784335	0.0918436
652	0.783619	1.14515
653	0.782904	0.0918436
654	0.782189	1.14515
655	0.781474	0.0918436
656	0.780758	1.14515
657	0.780043	0.0918436
658	0.779328	1.14515
659	0.778612	0.0918436
660	0.777897	1.14515
661	0.777182	0.0918436
662	0.776466	1.14515
663	0.775751	0.0918436
664	0.775036	1.14515
665	0.77432	0.0918436
666	0.773605	1.14515
667	0.77289	0.0918436
668	0.772175	1.14515
669	0.771459	0.0918436
670	0.770744	1.14515
671	0.770029	0.0918436
672	0.769313	1.14515
673	0.768598	0.0918436
674	0.767883	1.14515
675	0.767167	0.0918436
676	0.766452	1.14515
677	0.765737	0.0918436
678	0.765021	1.14515
679	0.764306	0.0918436
680	0.763591	1.14515
681	0.762876	0.0918436
682	0.76216	1.14515
683	0.761445	0.0918436
684	0.76073	1.14515
685	0.760014	0.0918436
686	0.759299	1.14515
687	0.758584	0.0918436
688	0.757868	1.14515
689	0.757153	0.0918436
690	0.756438	1.14515
691	0.755722	0.0918436
692	0.755007	1.14515
693	0.754292	0.0918436
694	0.753577	1.14515
695	0.752861	0.0918436
696	0.752146	1.14515
697	0.751431	0.0918436
698	0.750715	1.14515
699	0.75	0.0918436
700	0.749285	1.14515

## Sheet: Mixed Models_HID
	Insulin type-DET	10.4524
	Insulin type-GLA	10.9335
	Insulin Dose-HD	11.6289
	Insulin Dose-LD	9.75705

## Sheet: Desc_HID4
1	1.24928	11
2	1.24857	12
3	1.24785	11
4	1.24714	12
5	1.24642	11
6	1.24571	12
7	1.24499	11
8	1.24428	12
9	1.24356	11
10	1.24285	12
11	1.24213	11
12	1.24142	12
13	1.2407	11
14	1.23999	12
15	1.23927	11
16	1.23856	12
17	1.23784	11
18	1.23712	12
19	1.23641	11
20	1.23569	12
21	1.23498	11
22	1.23426	12
23	1.23355	11
24	1.23283	12
25	1.23212	11
26	1.2314	12
27	1.23069	11
28	1.22997	12
29	1.22926	11
30	1.22854	12
31	1.22783	11
32	1.22711	12
33	1.22639	11
34	1.22568	12
35	1.22496	11
36	1.22425	12
37	1.22353	11
38	1.22282	12
39	1.2221	11
40	1.22139	12
41	1.22067	11
42	1.21996	12
43	1.21924	11
44	1.21853	12
45	1.21781	11
46	1.2171	12
47	1.21638	11
48	1.21567	12
49	1.21495	11
50	1.21423	12
51	1.21352	11
52	1.2128	12
53	1.21209	11
54	1.21137	12
55	1.21066	11
56	1.20994	12
57	1.20923	11
58	1.20851	12
59	1.2078	11
60	1.20708	12
61	1.20637	11
62	1.20565	12
63	1.20494	11
64	1.20422	12
65	1.20351	11
66	1.20279	12
67	1.20207	11
68	1.20136	12
69	1.20064	11
70	1.19993	12
71	1.19921	11
72	1.1985	12
73	1.19778	11
74	1.19707	12
75	1.19635	11
76	1.19564	12
77	1.19492	11
78	1.19421	12
79	1.19349	11
80	1.19278	12
81	1.19206	11
82	1.19134	12
83	1.19063	11
84	1.18991	12
85	1.1892	11
86	1.18848	12
87	1.18777	11
88	1.18705	12
89	1.18634	11
90	1.18562	12
91	1.18491	11
92	1.18419	12
93	1.18348	11
94	1.18276	12
95	1.18205	11
96	1.18133	12
97	1.18062	11
98	1.1799	12
99	1.17918	11
100	1.17847	12
101	1.17775	11
102	1.17704	12
103	1.17632	11
104	1.17561	12
105	1.17489	11
106	1.17418	12
107	1.17346	11
108	1.17275	12
109	1.17203	11
110	1.17132	12
111	1.1706	11
112	1.16989	12
113	1.16917	11
114	1.16845	12
115	1.16774	11
116	1.16702	12
117	1.16631	11
118	1.16559	12
119	1.16488	11
120	1.16416	12
121	1.16345	11
122	1.16273	12
123	1.16202	11
124	1.1613	12
125	1.16059	11
126	1.15987	12
127	1.15916	11
128	1.15844	12
129	1.15773	11
130	1.15701	12
131	1.15629	11
132	1.15558	12
133	1.15486	11
134	1.15415	12
135	1.15343	11
136	1.15272	12
137	1.152	11
138	1.15129	12
139	1.15057	11
140	1.14986	12
141	1.14914	11
142	1.14843	12
143	1.14771	11
144	1.147	12
145	1.14628	11
146	1.14557	12
147	1.14485	11
148	1.14413	12
149	1.14342	11
150	1.1427	12
151	1.14199	11
152	1.14127	12
153	1.14056	11
154	1.13984	12
155	1.13913	11
156	1.13841	12
157	1.1377	11
158	1.13698	12
159	1.13627	11
160	1.13555	12
161	1.13484	11
162	1.13412	12
163	1.1334	11
164	1.13269	12
165	1.13197	11
166	1.13126	12
167	1.13054	11
168	1.12983	12
169	1.12911	11
170	1.1284	12
171	1.12768	11
172	1.12697	12
173	1.12625	11
174	1.12554	12
175	1.12482	11
176	1.12411	12
177	1.12339	11
178	1.12268	12
179	1.12196	11
180	1.12124	12
181	1.12053	11
182	1.11981	12
183	1.1191	11
184	1.11838	12
185	1.11767	11
186	1.11695	12
187	1.11624	11
188	1.11552	12
189	1.11481	11
190	1.11409	12
191	1.11338	11
192	1.11266	12
193	1.11195	11
194	1.11123	12
195	1.11052	11
196	1.1098	12
197	1.10908	11
198	1.10837	12
199	1.10765	11
200	1.10694	12
201	1.10622	11
202	1.10551	12
203	1.10479	11
204	1.10408	12
205	1.10336	11
206	1.10265	12
207	1.10193	11
208	1.10122	12
209	1.1005	11
210	1.09979	12
211	1.09907	11
212	1.09835	12
213	1.09764	11
214	1.09692	12
215	1.09621	11
216	1.09549	12
217	1.09478	11
218	1.09406	12
219	1.09335	11
220	1.09263	12
221	1.09192	11
222	1.0912	12
223	1.09049	11
224	1.08977	12
225	1.08906	11
226	1.08834	12
227	1.08763	11
228	1.08691	12
229	1.08619	11
230	1.08548	12
231	1.08476	11
232	1.08405	12
233	1.08333	11
234	1.08262	12
235	1.0819	11
236	1.08119	12
237	1.08047	11
238	1.07976	12
239	1.07904	11
240	1.07833	12
241	1.07761	11
242	1.0769	12
243	1.07618	11
244	1.07546	12
245	1.07475	11
246	1.07403	12
247	1.07332	11
248	1.0726	12
249	1.07189	11
250	1.07117	12
251	1.07046	11
252	1.06974	12
253	1.06903	11
254	1.06831	12
255	1.0676	11
256	1.06688	12
257	1.06617	11
258	1.06545	12
259	1.06474	11
260	1.06402	12
261	1.0633	11
262	1.06259	12
263	1.06187	11
264	1.06116	12
265	1.06044	11
266	1.05973	12
267	1.05901	11
268	1.0583	12
269	1.05758	11
270	1.05687	12
271	1.05615	11
272	1.05544	12
273	1.05472	11
274	1.05401	12
275	1.05329	11
276	1.05258	12
277	1.05186	11
278	1.05114	12
279	1.05043	11
280	1.04971	12
281	1.049	11
282	1.04828	12
283	1.04757	11
284	1.04685	12
285	1.04614	11
286	1.04542	12
287	1.04471	11
288	1.04399	12
289	1.04328	11
290	1.04256	12
291	1.04185	11
292	1.04113	12
293	1.04041	11
294	1.0397	12
295	1.03898	11
296	1.03827	12
297	1.03755	11
298	1.03684	12
299	1.03612	11
300	1.03541	12
301	1.03469	11
302	1.03398	12
303	1.03326	11
304	1.03255	12
305	1.03183	11
306	1.03112	12
307	1.0304	11
308	1.02969	12
309	1.02897	11
310	1.02825	12
311	1.02754	11
312	1.02682	12
313	1.02611	11
314	1.02539	12
315	1.02468	11
316	1.02396	12
317	1.02325	11
318	1.02253	12
319	1.02182	11
320	1.0211	12
321	1.02039	11
322	1.01967	12
323	1.01896	11
324	1.01824	12
325	1.01753	11
326	1.01681	12
327	1.01609	11
328	1.01538	12
329	1.01466	11
330	1.01395	12
331	1.01323	11
332	1.01252	12
333	1.0118	11
334	1.01109	12
335	1.01037	11
336	1.00966	12
337	1.00894	11
338	1.00823	12
339	1.00751	11
340	1.0068	12
341	1.00608	11
342	1.00536	12
343	1.00465	11
344	1.00393	12
345	1.00322	11
346	1.0025	12
347	1.00179	11
348	1.00107	12
349	1.00036	11
350	0.999642	12
351	0.998927	11
352	0.998212	12
353	0.997496	11
354	0.996781	12
355	0.996066	11
356	0.995351	12
357	0.994635	11
358	0.99392	12
359	0.993205	11
360	0.992489	12
361	0.991774	11
362	0.991059	12
363	0.990343	11
364	0.989628	12
365	0.988913	11
366	0.988197	12
367	0.987482	11
368	0.986767	12
369	0.986052	11
370	0.985336	12
371	0.984621	11
372	0.983906	12
373	0.98319	11
374	0.982475	12
375	0.98176	11
376	0.981044	12
377	0.980329	11
378	0.979614	12
379	0.978898	11
380	0.978183	12
381	0.977468	11
382	0.976753	12
383	0.976037	11
384	0.975322	12
385	0.974607	11
386	0.973891	12
387	0.973176	11
388	0.972461	12
389	0.971745	11
390	0.97103	12
391	0.970315	11
392	0.969599	12
393	0.968884	11
394	0.968169	12
395	0.967454	11
396	0.966738	12
397	0.966023	11
398	0.965308	12
399	0.964592	11
400	0.963877	12
401	0.963162	11
402	0.962446	12
403	0.961731	11
404	0.961016	12
405	0.9603	11
406	0.959585	12
407	0.95887	11
408	0.958155	12
409	0.957439	11
410	0.956724	12
411	0.956009	11
412	0.955293	12
413	0.954578	11
414	0.953863	12
415	0.953147	11
416	0.952432	12
417	0.951717	11
418	0.951001	12
419	0.950286	11
420	0.949571	12
421	0.948856	11
422	0.94814	12
423	0.947425	11
424	0.94671	12
425	0.945994	11
426	0.945279	12
427	0.944564	11
428	0.943848	12
429	0.943133	11
430	0.942418	12
431	0.941702	11
432	0.940987	12
433	0.940272	11
434	0.939557	12
435	0.938841	11
436	0.938126	12
437	0.937411	11
438	0.936695	12
439	0.93598	11
440	0.935265	12
441	0.934549	11
442	0.933834	12
443	0.933119	11
444	0.932403	12
445	0.931688	11
446	0.930973	12
447	0.930258	11
448	0.929542	12
449	0.928827	11
450	0.928112	12
451	0.927396	11
452	0.926681	12
453	0.925966	11
454	0.92525	12
455	0.924535	11
456	0.92382	12
457	0.923104	11
458	0.922389	12
459	0.921674	11
460	0.920959	12
461	0.920243	11
462	0.919528	12
463	0.918813	11
464	0.918097	12
465	0.917382	11
466	0.916667	12
467	0.915951	11
468	0.915236	12
469	0.914521	11
470	0.913805	12
471	0.91309	11
472	0.912375	12
473	0.91166	11
474	0.910944	12
475	0.910229	11
476	0.909514	12
477	0.908798	11
478	0.908083	12
479	0.907368	11
480	0.906652	12
481	0.905937	11
482	0.905222	12
483	0.904506	11
484	0.903791	12
485	0.903076	11
486	0.902361	12
487	0.901645	11
488	0.90093	12
489	0.900215	11
490	0.899499	12
491	0.898784	11
492	0.898069	12
493	0.897353	11
494	0.896638	12
495	0.895923	11
496	0.895207	12
497	0.894492	11
498	0.893777	12
499	0.893062	11
500	0.892346	12
501	0.891631	11
502	0.890916	12
503	0.8902	11
504	0.889485	12
505	0.88877	11
506	0.888054	12
507	0.887339	11
508	0.886624	12
509	0.885908	11
510	0.885193	12
511	0.884478	11
512	0.883763	12
513	0.883047	11
514	0.882332	12
515	0.881617	11
516	0.880901	12
517	0.880186	11
518	0.879471	12
519	0.878755	11
520	0.87804	12
521	0.877325	11
522	0.876609	12
523	0.875894	11
524	0.875179	12
525	0.874464	11
526	0.873748	12
527	0.873033	11
528	0.872318	12
529	0.871602	11
530	0.870887	12
531	0.870172	11
532	0.869456	12
533	0.868741	11
534	0.868026	12
535	0.86731	11
536	0.866595	12
537	0.86588	11
538	0.865165	12
539	0.864449	11
540	0.863734	12
541	0.863019	11
542	0.862303	12
543	0.861588	11
544	0.860873	12
545	0.860157	11
546	0.859442	12
547	0.858727	11
548	0.858011	12
549	0.857296	11
550	0.856581	12
551	0.855866	11
552	0.85515	12
553	0.854435	11
554	0.85372	12
555	0.853004	11
556	0.852289	12
557	0.851574	11
558	0.850858	12
559	0.850143	11
560	0.849428	12
561	0.848712	11
562	0.847997	12
563	0.847282	11
564	0.846567	12
565	0.845851	11
566	0.845136	12
567	0.844421	11
568	0.843705	12
569	0.84299	11
570	0.842275	12
571	0.841559	11
572	0.840844	12
573	0.840129	11
574	0.839413	12
575	0.838698	11
576	0.837983	12
577	0.837268	11
578	0.836552	12
579	0.835837	11
580	0.835122	12
581	0.834406	11
582	0.833691	12
583	0.832976	11
584	0.83226	12
585	0.831545	11
586	0.83083	12
587	0.830114	11
588	0.829399	12
589	0.828684	11
590	0.827969	12
591	0.827253	11
592	0.826538	12
593	0.825823	11
594	0.825107	12
595	0.824392	11
596	0.823677	12
597	0.822961	11
598	0.822246	12
599	0.821531	11
600	0.820815	12
601	0.8201	11
602	0.819385	12
603	0.81867	11
604	0.817954	12
605	0.817239	11
606	0.816524	12
607	0.815808	11
608	0.815093	12
609	0.814378	11
610	0.813662	12
611	0.812947	11
612	0.812232	12
613	0.811516	11
614	0.810801	12
615	0.810086	11
616	0.809371	12
617	0.808655	11
618	0.80794	12
619	0.807225	11
620	0.806509	12
621	0.805794	11
622	0.805079	12
623	0.804363	11
624	0.803648	12
625	0.802933	11
626	0.802217	12
627	0.801502	11
628	0.800787	12
629	0.800072	11
630	0.799356	12
631	0.798641	11
632	0.797926	12
633	0.79721	11
634	0.796495	12
635	0.79578	11
636	0.795064	12
637	0.794349	11
638	0.793634	12
639	0.792918	11
640	0.792203	12
641	0.791488	11
642	0.790773	12
643	0.790057	11
644	0.789342	12
645	0.788627	11
646	0.787911	12
647	0.787196	11
648	0.786481	12
649	0.785765	11
650	0.78505	12
651	0.784335	11
652	0.783619	12
653	0.782904	11
654	0.782189	12
655	0.781474	11
656	0.780758	12
657	0.780043	11
658	0.779328	12
659	0.778612	11
660	0.777897	12
661	0.777182	11
662	0.776466	12
663	0.775751	11
664	0.775036	12
665	0.77432	11
666	0.773605	12
667	0.77289	11
668	0.772175	12
669	0.771459	11
670	0.770744	12
671	0.770029	11
672	0.769313	12
673	0.768598	11
674	0.767883	12
675	0.767167	11
676	0.766452	12
677	0.765737	11
678	0.765021	12
679	0.764306	11
680	0.763591	12
681	0.762876	11
682	0.76216	12
683	0.761445	11
684	0.76073	12
685	0.760014	11
686	0.759299	12
687	0.758584	11
688	0.757868	12
689	0.757153	11
690	0.756438	12
691	0.755722	11
692	0.755007	12
693	0.754292	11
694	0.753577	12
695	0.752861	11
696	0.752146	12
697	0.751431	11
698	0.750715	12
699	0.75	11
700	0.749285	12

## Sheet: Desc_HID5
1	1.24928	8.625
2	1.24857	10.875
3	1.24785	8.625
4	1.24714	10.875
5	1.24642	8.625
6	1.24571	10.875
7	1.24499	8.625
8	1.24428	10.875
9	1.24356	8.625
10	1.24285	10.875
11	1.24213	8.625
12	1.24142	10.875
13	1.2407	8.625
14	1.23999	10.875
15	1.23927	8.625
16	1.23856	10.875
17	1.23784	8.625
18	1.23712	10.875
19	1.23641	8.625
20	1.23569	10.875
21	1.23498	8.625
22	1.23426	10.875
23	1.23355	8.625
24	1.23283	10.875
25	1.23212	8.625
26	1.2314	10.875
27	1.23069	8.625
28	1.22997	10.875
29	1.22926	8.625
30	1.22854	10.875
31	1.22783	8.625
32	1.22711	10.875
33	1.22639	8.625
34	1.22568	10.875
35	1.22496	8.625
36	1.22425	10.875
37	1.22353	8.625
38	1.22282	10.875
39	1.2221	8.625
40	1.22139	10.875
41	1.22067	8.625
42	1.21996	10.875
43	1.21924	8.625
44	1.21853	10.875
45	1.21781	8.625
46	1.2171	10.875
47	1.21638	8.625
48	1.21567	10.875
49	1.21495	8.625
50	1.21423	10.875
51	1.21352	8.625
52	1.2128	10.875
53	1.21209	8.625
54	1.21137	10.875
55	1.21066	8.625
56	1.20994	10.875
57	1.20923	8.625
58	1.20851	10.875
59	1.2078	8.625
60	1.20708	10.875
61	1.20637	8.625
62	1.20565	10.875
63	1.20494	8.625
64	1.20422	10.875
65	1.20351	8.625
66	1.20279	10.875
67	1.20207	8.625
68	1.20136	10.875
69	1.20064	8.625
70	1.19993	10.875
71	1.19921	8.625
72	1.1985	10.875
73	1.19778	8.625
74	1.19707	10.875
75	1.19635	8.625
76	1.19564	10.875
77	1.19492	8.625
78	1.19421	10.875
79	1.19349	8.625
80	1.19278	10.875
81	1.19206	8.625
82	1.19134	10.875
83	1.19063	8.625
84	1.18991	10.875
85	1.1892	8.625
86	1.18848	10.875
87	1.18777	8.625
88	1.18705	10.875
89	1.18634	8.625
90	1.18562	10.875
91	1.18491	8.625
92	1.18419	10.875
93	1.18348	8.625
94	1.18276	10.875
95	1.18205	8.625
96	1.18133	10.875
97	1.18062	8.625
98	1.1799	10.875
99	1.17918	8.625
100	1.17847	10.875
101	1.17775	8.625
102	1.17704	10.875
103	1.17632	8.625
104	1.17561	10.875
105	1.17489	8.625
106	1.17418	10.875
107	1.17346	8.625
108	1.17275	10.875
109	1.17203	8.625
110	1.17132	10.875
111	1.1706	8.625
112	1.16989	10.875
113	1.16917	8.625
114	1.16845	10.875
115	1.16774	8.625
116	1.16702	10.875
117	1.16631	8.625
118	1.16559	10.875
119	1.16488	8.625
120	1.16416	10.875
121	1.16345	8.625
122	1.16273	10.875
123	1.16202	8.625
124	1.1613	10.875
125	1.16059	8.625
126	1.15987	10.875
127	1.15916	8.625
128	1.15844	10.875
129	1.15773	8.625
130	1.15701	10.875
131	1.15629	8.625
132	1.15558	10.875
133	1.15486	8.625
134	1.15415	10.875
135	1.15343	8.625
136	1.15272	10.875
137	1.152	8.625
138	1.15129	10.875
139	1.15057	8.625
140	1.14986	10.875
141	1.14914	8.625
142	1.14843	10.875
143	1.14771	8.625
144	1.147	10.875
145	1.14628	8.625
146	1.14557	10.875
147	1.14485	8.625
148	1.14413	10.875
149	1.14342	8.625
150	1.1427	10.875
151	1.14199	8.625
152	1.14127	10.875
153	1.14056	8.625
154	1.13984	10.875
155	1.13913	8.625
156	1.13841	10.875
157	1.1377	8.625
158	1.13698	10.875
159	1.13627	8.625
160	1.13555	10.875
161	1.13484	8.625
162	1.13412	10.875
163	1.1334	8.625
164	1.13269	10.875
165	1.13197	8.625
166	1.13126	10.875
167	1.13054	8.625
168	1.12983	10.875
169	1.12911	8.625
170	1.1284	10.875
171	1.12768	8.625
172	1.12697	10.875
173	1.12625	8.625
174	1.12554	10.875
175	1.12482	8.625
176	1.12411	10.875
177	1.12339	8.625
178	1.12268	10.875
179	1.12196	8.625
180	1.12124	10.875
181	1.12053	8.625
182	1.11981	10.875
183	1.1191	8.625
184	1.11838	10.875
185	1.11767	8.625
186	1.11695	10.875
187	1.11624	8.625
188	1.11552	10.875
189	1.11481	8.625
190	1.11409	10.875
191	1.11338	8.625
192	1.11266	10.875
193	1.11195	8.625
194	1.11123	10.875
195	1.11052	8.625
196	1.1098	10.875
197	1.10908	8.625
198	1.10837	10.875
199	1.10765	8.625
200	1.10694	10.875
201	1.10622	8.625
202	1.10551	10.875
203	1.10479	8.625
204	1.10408	10.875
205	1.10336	8.625
206	1.10265	10.875
207	1.10193	8.625
208	1.10122	10.875
209	1.1005	8.625
210	1.09979	10.875
211	1.09907	8.625
212	1.09835	10.875
213	1.09764	8.625
214	1.09692	10.875
215	1.09621	8.625
216	1.09549	10.875
217	1.09478	8.625
218	1.09406	10.875
219	1.09335	8.625
220	1.09263	10.875
221	1.09192	8.625
222	1.0912	10.875
223	1.09049	8.625
224	1.08977	10.875
225	1.08906	8.625
226	1.08834	10.875
227	1.08763	8.625
228	1.08691	10.875
229	1.08619	8.625
230	1.08548	10.875
231	1.08476	8.625
232	1.08405	10.875
233	1.08333	8.625
234	1.08262	10.875
235	1.0819	8.625
236	1.08119	10.875
237	1.08047	8.625
238	1.07976	10.875
239	1.07904	8.625
240	1.07833	10.875
241	1.07761	8.625
242	1.0769	10.875
243	1.07618	8.625
244	1.07546	10.875
245	1.07475	8.625
246	1.07403	10.875
247	1.07332	8.625
248	1.0726	10.875
249	1.07189	8.625
250	1.07117	10.875
251	1.07046	8.625
252	1.06974	10.875
253	1.06903	8.625
254	1.06831	10.875
255	1.0676	8.625
256	1.06688	10.875
257	1.06617	8.625
258	1.06545	10.875
259	1.06474	8.625
260	1.06402	10.875
261	1.0633	8.625
262	1.06259	10.875
263	1.06187	8.625
264	1.06116	10.875
265	1.06044	8.625
266	1.05973	10.875
267	1.05901	8.625
268	1.0583	10.875
269	1.05758	8.625
270	1.05687	10.875
271	1.05615	8.625
272	1.05544	10.875
273	1.05472	8.625
274	1.05401	10.875
275	1.05329	8.625
276	1.05258	10.875
277	1.05186	8.625
278	1.05114	10.875
279	1.05043	8.625
280	1.04971	10.875
281	1.049	8.625
282	1.04828	10.875
283	1.04757	8.625
284	1.04685	10.875
285	1.04614	8.625
286	1.04542	10.875
287	1.04471	8.625
288	1.04399	10.875
289	1.04328	8.625
290	1.04256	10.875
291	1.04185	8.625
292	1.04113	10.875
293	1.04041	8.625
294	1.0397	10.875
295	1.03898	8.625
296	1.03827	10.875
297	1.03755	8.625
298	1.03684	10.875
299	1.03612	8.625
300	1.03541	10.875
301	1.03469	8.625
302	1.03398	10.875
303	1.03326	8.625
304	1.03255	10.875
305	1.03183	8.625
306	1.03112	10.875
307	1.0304	8.625
308	1.02969	10.875
309	1.02897	8.625
310	1.02825	10.875
311	1.02754	8.625
312	1.02682	10.875
313	1.02611	8.625
314	1.02539	10.875
315	1.02468	8.625
316	1.02396	10.875
317	1.02325	8.625
318	1.02253	10.875
319	1.02182	8.625
320	1.0211	10.875
321	1.02039	8.625
322	1.01967	10.875
323	1.01896	8.625
324	1.01824	10.875
325	1.01753	8.625
326	1.01681	10.875
327	1.01609	8.625
328	1.01538	10.875
329	1.01466	8.625
330	1.01395	10.875
331	1.01323	8.625
332	1.01252	10.875
333	1.0118	8.625
334	1.01109	10.875
335	1.01037	8.625
336	1.00966	10.875
337	1.00894	8.625
338	1.00823	10.875
339	1.00751	8.625
340	1.0068	10.875
341	1.00608	8.625
342	1.00536	10.875
343	1.00465	8.625
344	1.00393	10.875
345	1.00322	8.625
346	1.0025	10.875
347	1.00179	8.625
348	1.00107	10.875
349	1.00036	8.625
350	0.999642	10.875
351	0.998927	8.625
352	0.998212	10.875
353	0.997496	8.625
354	0.996781	10.875
355	0.996066	8.625
356	0.995351	10.875
357	0.994635	8.625
358	0.99392	10.875
359	0.993205	8.625
360	0.992489	10.875
361	0.991774	8.625
362	0.991059	10.875
363	0.990343	8.625
364	0.989628	10.875
365	0.988913	8.625
366	0.988197	10.875
367	0.987482	8.625
368	0.986767	10.875
369	0.986052	8.625
370	0.985336	10.875
371	0.984621	8.625
372	0.983906	10.875
373	0.98319	8.625
374	0.982475	10.875
375	0.98176	8.625
376	0.981044	10.875
377	0.980329	8.625
378	0.979614	10.875
379	0.978898	8.625
380	0.978183	10.875
381	0.977468	8.625
382	0.976753	10.875
383	0.976037	8.625
384	0.975322	10.875
385	0.974607	8.625
386	0.973891	10.875
387	0.973176	8.625
388	0.972461	10.875
389	0.971745	8.625
390	0.97103	10.875
391	0.970315	8.625
392	0.969599	10.875
393	0.968884	8.625
394	0.968169	10.875
395	0.967454	8.625
396	0.966738	10.875
397	0.966023	8.625
398	0.965308	10.875
399	0.964592	8.625
400	0.963877	10.875
401	0.963162	8.625
402	0.962446	10.875
403	0.961731	8.625
404	0.961016	10.875
405	0.9603	8.625
406	0.959585	10.875
407	0.95887	8.625
408	0.958155	10.875
409	0.957439	8.625
410	0.956724	10.875
411	0.956009	8.625
412	0.955293	10.875
413	0.954578	8.625
414	0.953863	10.875
415	0.953147	8.625
416	0.952432	10.875
417	0.951717	8.625
418	0.951001	10.875
419	0.950286	8.625
420	0.949571	10.875
421	0.948856	8.625
422	0.94814	10.875
423	0.947425	8.625
424	0.94671	10.875
425	0.945994	8.625
426	0.945279	10.875
427	0.944564	8.625
428	0.943848	10.875
429	0.943133	8.625
430	0.942418	10.875
431	0.941702	8.625
432	0.940987	10.875
433	0.940272	8.625
434	0.939557	10.875
435	0.938841	8.625
436	0.938126	10.875
437	0.937411	8.625
438	0.936695	10.875
439	0.93598	8.625
440	0.935265	10.875
441	0.934549	8.625
442	0.933834	10.875
443	0.933119	8.625
444	0.932403	10.875
445	0.931688	8.625
446	0.930973	10.875
447	0.930258	8.625
448	0.929542	10.875
449	0.928827	8.625
450	0.928112	10.875
451	0.927396	8.625
452	0.926681	10.875
453	0.925966	8.625
454	0.92525	10.875
455	0.924535	8.625
456	0.92382	10.875
457	0.923104	8.625
458	0.922389	10.875
459	0.921674	8.625
460	0.920959	10.875
461	0.920243	8.625
462	0.919528	10.875
463	0.918813	8.625
464	0.918097	10.875
465	0.917382	8.625
466	0.916667	10.875
467	0.915951	8.625
468	0.915236	10.875
469	0.914521	8.625
470	0.913805	10.875
471	0.91309	8.625
472	0.912375	10.875
473	0.91166	8.625
474	0.910944	10.875
475	0.910229	8.625
476	0.909514	10.875
477	0.908798	8.625
478	0.908083	10.875
479	0.907368	8.625
480	0.906652	10.875
481	0.905937	8.625
482	0.905222	10.875
483	0.904506	8.625
484	0.903791	10.875
485	0.903076	8.625
486	0.902361	10.875
487	0.901645	8.625
488	0.90093	10.875
489	0.900215	8.625
490	0.899499	10.875
491	0.898784	8.625
492	0.898069	10.875
493	0.897353	8.625
494	0.896638	10.875
495	0.895923	8.625
496	0.895207	10.875
497	0.894492	8.625
498	0.893777	10.875
499	0.893062	8.625
500	0.892346	10.875
501	0.891631	8.625
502	0.890916	10.875
503	0.8902	8.625
504	0.889485	10.875
505	0.88877	8.625
506	0.888054	10.875
507	0.887339	8.625
508	0.886624	10.875
509	0.885908	8.625
510	0.885193	10.875
511	0.884478	8.625
512	0.883763	10.875
513	0.883047	8.625
514	0.882332	10.875
515	0.881617	8.625
516	0.880901	10.875
517	0.880186	8.625
518	0.879471	10.875
519	0.878755	8.625
520	0.87804	10.875
521	0.877325	8.625
522	0.876609	10.875
523	0.875894	8.625
524	0.875179	10.875
525	0.874464	8.625
526	0.873748	10.875
527	0.873033	8.625
528	0.872318	10.875
529	0.871602	8.625
530	0.870887	10.875
531	0.870172	8.625
532	0.869456	10.875
533	0.868741	8.625
534	0.868026	10.875
535	0.86731	8.625
536	0.866595	10.875
537	0.86588	8.625
538	0.865165	10.875
539	0.864449	8.625
540	0.863734	10.875
541	0.863019	8.625
542	0.862303	10.875
543	0.861588	8.625
544	0.860873	10.875
545	0.860157	8.625
546	0.859442	10.875
547	0.858727	8.625
548	0.858011	10.875
549	0.857296	8.625
550	0.856581	10.875
551	0.855866	8.625
552	0.85515	10.875
553	0.854435	8.625
554	0.85372	10.875
555	0.853004	8.625
556	0.852289	10.875
557	0.851574	8.625
558	0.850858	10.875
559	0.850143	8.625
560	0.849428	10.875
561	0.848712	8.625
562	0.847997	10.875
563	0.847282	8.625
564	0.846567	10.875
565	0.845851	8.625
566	0.845136	10.875
567	0.844421	8.625
568	0.843705	10.875
569	0.84299	8.625
570	0.842275	10.875
571	0.841559	8.625
572	0.840844	10.875
573	0.840129	8.625
574	0.839413	10.875
575	0.838698	8.625
576	0.837983	10.875
577	0.837268	8.625
578	0.836552	10.875
579	0.835837	8.625
580	0.835122	10.875
581	0.834406	8.625
582	0.833691	10.875
583	0.832976	8.625
584	0.83226	10.875
585	0.831545	8.625
586	0.83083	10.875
587	0.830114	8.625
588	0.829399	10.875
589	0.828684	8.625
590	0.827969	10.875
591	0.827253	8.625
592	0.826538	10.875
593	0.825823	8.625
594	0.825107	10.875
595	0.824392	8.625
596	0.823677	10.875
597	0.822961	8.625
598	0.822246	10.875
599	0.821531	8.625
600	0.820815	10.875
601	0.8201	8.625
602	0.819385	10.875
603	0.81867	8.625
604	0.817954	10.875
605	0.817239	8.625
606	0.816524	10.875
607	0.815808	8.625
608	0.815093	10.875
609	0.814378	8.625
610	0.813662	10.875
611	0.812947	8.625
612	0.812232	10.875
613	0.811516	8.625
614	0.810801	10.875
615	0.810086	8.625
616	0.809371	10.875
617	0.808655	8.625
618	0.80794	10.875
619	0.807225	8.625
620	0.806509	10.875
621	0.805794	8.625
622	0.805079	10.875
623	0.804363	8.625
624	0.803648	10.875
625	0.802933	8.625
626	0.802217	10.875
627	0.801502	8.625
628	0.800787	10.875
629	0.800072	8.625
630	0.799356	10.875
631	0.798641	8.625
632	0.797926	10.875
633	0.79721	8.625
634	0.796495	10.875
635	0.79578	8.625
636	0.795064	10.875
637	0.794349	8.625
638	0.793634	10.875
639	0.792918	8.625
640	0.792203	10.875
641	0.791488	8.625
642	0.790773	10.875
643	0.790057	8.625
644	0.789342	10.875
645	0.788627	8.625
646	0.787911	10.875
647	0.787196	8.625
648	0.786481	10.875
649	0.785765	8.625
650	0.78505	10.875
651	0.784335	8.625
652	0.783619	10.875
653	0.782904	8.625
654	0.782189	10.875
655	0.781474	8.625
656	0.780758	10.875
657	0.780043	8.625
658	0.779328	10.875
659	0.778612	8.625
660	0.777897	10.875
661	0.777182	8.625
662	0.776466	10.875
663	0.775751	8.625
664	0.775036	10.875
665	0.77432	8.625
666	0.773605	10.875
667	0.77289	8.625
668	0.772175	10.875
669	0.771459	8.625
670	0.770744	10.875
671	0.770029	8.625
672	0.769313	10.875
673	0.768598	8.625
674	0.767883	10.875
675	0.767167	8.625
676	0.766452	10.875
677	0.765737	8.625
678	0.765021	10.875
679	0.764306	8.625
680	0.763591	10.875
681	0.762876	8.625
682	0.76216	10.875
683	0.761445	8.625
684	0.76073	10.875
685	0.760014	8.625
686	0.759299	10.875
687	0.758584	8.625
688	0.757868	10.875
689	0.757153	8.625
690	0.756438	10.875
691	0.755722	8.625
692	0.755007	10.875
693	0.754292	8.625
694	0.753577	10.875
695	0.752861	8.625
696	0.752146	10.875
697	0.751431	8.625
698	0.750715	10.875
699	0.75	8.625
700	0.749285	10.875

## Sheet: Desc_HID6
1	1.24928	12
2	1.24857	13.5
3	1.24785	12
4	1.24714	13.5
5	1.24642	12
6	1.24571	13.5
7	1.24499	12
8	1.24428	13.5
9	1.24356	12
10	1.24285	13.5
11	1.24213	12
12	1.24142	13.5
13	1.2407	12
14	1.23999	13.5
15	1.23927	12
16	1.23856	13.5
17	1.23784	12
18	1.23712	13.5
19	1.23641	12
20	1.23569	13.5
21	1.23498	12
22	1.23426	13.5
23	1.23355	12
24	1.23283	13.5
25	1.23212	12
26	1.2314	13.5
27	1.23069	12
28	1.22997	13.5
29	1.22926	12
30	1.22854	13.5
31	1.22783	12
32	1.22711	13.5
33	1.22639	12
34	1.22568	13.5
35	1.22496	12
36	1.22425	13.5
37	1.22353	12
38	1.22282	13.5
39	1.2221	12
40	1.22139	13.5
41	1.22067	12
42	1.21996	13.5
43	1.21924	12
44	1.21853	13.5
45	1.21781	12
46	1.2171	13.5
47	1.21638	12
48	1.21567	13.5
49	1.21495	12
50	1.21423	13.5
51	1.21352	12
52	1.2128	13.5
53	1.21209	12
54	1.21137	13.5
55	1.21066	12
56	1.20994	13.5
57	1.20923	12
58	1.20851	13.5
59	1.2078	12
60	1.20708	13.5
61	1.20637	12
62	1.20565	13.5
63	1.20494	12
64	1.20422	13.5
65	1.20351	12
66	1.20279	13.5
67	1.20207	12
68	1.20136	13.5
69	1.20064	12
70	1.19993	13.5
71	1.19921	12
72	1.1985	13.5
73	1.19778	12
74	1.19707	13.5
75	1.19635	12
76	1.19564	13.5
77	1.19492	12
78	1.19421	13.5
79	1.19349	12
80	1.19278	13.5
81	1.19206	12
82	1.19134	13.5
83	1.19063	12
84	1.18991	13.5
85	1.1892	12
86	1.18848	13.5
87	1.18777	12
88	1.18705	13.5
89	1.18634	12
90	1.18562	13.5
91	1.18491	12
92	1.18419	13.5
93	1.18348	12
94	1.18276	13.5
95	1.18205	12
96	1.18133	13.5
97	1.18062	12
98	1.1799	13.5
99	1.17918	12
100	1.17847	13.5
101	1.17775	12
102	1.17704	13.5
103	1.17632	12
104	1.17561	13.5
105	1.17489	12
106	1.17418	13.5
107	1.17346	12
108	1.17275	13.5
109	1.17203	12
110	1.17132	13.5
111	1.1706	12
112	1.16989	13.5
113	1.16917	12
114	1.16845	13.5
115	1.16774	12
116	1.16702	13.5
117	1.16631	12
118	1.16559	13.5
119	1.16488	12
120	1.16416	13.5
121	1.16345	12
122	1.16273	13.5
123	1.16202	12
124	1.1613	13.5
125	1.16059	12
126	1.15987	13.5
127	1.15916	12
128	1.15844	13.5
129	1.15773	12
130	1.15701	13.5
131	1.15629	12
132	1.15558	13.5
133	1.15486	12
134	1.15415	13.5
135	1.15343	12
136	1.15272	13.5
137	1.152	12
138	1.15129	13.5
139	1.15057	12
140	1.14986	13.5
141	1.14914	12
142	1.14843	13.5
143	1.14771	12
144	1.147	13.5
145	1.14628	12
146	1.14557	13.5
147	1.14485	12
148	1.14413	13.5
149	1.14342	12
150	1.1427	13.5
151	1.14199	12
152	1.14127	13.5
153	1.14056	12
154	1.13984	13.5
155	1.13913	12
156	1.13841	13.5
157	1.1377	12
158	1.13698	13.5
159	1.13627	12
160	1.13555	13.5
161	1.13484	12
162	1.13412	13.5
163	1.1334	12
164	1.13269	13.5
165	1.13197	12
166	1.13126	13.5
167	1.13054	12
168	1.12983	13.5
169	1.12911	12
170	1.1284	13.5
171	1.12768	12
172	1.12697	13.5
173	1.12625	12
174	1.12554	13.5
175	1.12482	12
176	1.12411	13.5
177	1.12339	12
178	1.12268	13.5
179	1.12196	12
180	1.12124	13.5
181	1.12053	12
182	1.11981	13.5
183	1.1191	12
184	1.11838	13.5
185	1.11767	12
186	1.11695	13.5
187	1.11624	12
188	1.11552	13.5
189	1.11481	12
190	1.11409	13.5
191	1.11338	12
192	1.11266	13.5
193	1.11195	12
194	1.11123	13.5
195	1.11052	12
196	1.1098	13.5
197	1.10908	12
198	1.10837	13.5
199	1.10765	12
200	1.10694	13.5
201	1.10622	12
202	1.10551	13.5
203	1.10479	12
204	1.10408	13.5
205	1.10336	12
206	1.10265	13.5
207	1.10193	12
208	1.10122	13.5
209	1.1005	12
210	1.09979	13.5
211	1.09907	12
212	1.09835	13.5
213	1.09764	12
214	1.09692	13.5
215	1.09621	12
216	1.09549	13.5
217	1.09478	12
218	1.09406	13.5
219	1.09335	12
220	1.09263	13.5
221	1.09192	12
222	1.0912	13.5
223	1.09049	12
224	1.08977	13.5
225	1.08906	12
226	1.08834	13.5
227	1.08763	12
228	1.08691	13.5
229	1.08619	12
230	1.08548	13.5
231	1.08476	12
232	1.08405	13.5
233	1.08333	12
234	1.08262	13.5
235	1.0819	12
236	1.08119	13.5
237	1.08047	12
238	1.07976	13.5
239	1.07904	12
240	1.07833	13.5
241	1.07761	12
242	1.0769	13.5
243	1.07618	12
244	1.07546	13.5
245	1.07475	12
246	1.07403	13.5
247	1.07332	12
248	1.0726	13.5
249	1.07189	12
250	1.07117	13.5
251	1.07046	12
252	1.06974	13.5
253	1.06903	12
254	1.06831	13.5
255	1.0676	12
256	1.06688	13.5
257	1.06617	12
258	1.06545	13.5
259	1.06474	12
260	1.06402	13.5
261	1.0633	12
262	1.06259	13.5
263	1.06187	12
264	1.06116	13.5
265	1.06044	12
266	1.05973	13.5
267	1.05901	12
268	1.0583	13.5
269	1.05758	12
270	1.05687	13.5
271	1.05615	12
272	1.05544	13.5
273	1.05472	12
274	1.05401	13.5
275	1.05329	12
276	1.05258	13.5
277	1.05186	12
278	1.05114	13.5
279	1.05043	12
280	1.04971	13.5
281	1.049	12
282	1.04828	13.5
283	1.04757	12
284	1.04685	13.5
285	1.04614	12
286	1.04542	13.5
287	1.04471	12
288	1.04399	13.5
289	1.04328	12
290	1.04256	13.5
291	1.04185	12
292	1.04113	13.5
293	1.04041	12
294	1.0397	13.5
295	1.03898	12
296	1.03827	13.5
297	1.03755	12
298	1.03684	13.5
299	1.03612	12
300	1.03541	13.5
301	1.03469	12
302	1.03398	13.5
303	1.03326	12
304	1.03255	13.5
305	1.03183	12
306	1.03112	13.5
307	1.0304	12
308	1.02969	13.5
309	1.02897	12
310	1.02825	13.5
311	1.02754	12
312	1.02682	13.5
313	1.02611	12
314	1.02539	13.5
315	1.02468	12
316	1.02396	13.5
317	1.02325	12
318	1.02253	13.5
319	1.02182	12
320	1.0211	13.5
321	1.02039	12
322	1.01967	13.5
323	1.01896	12
324	1.01824	13.5
325	1.01753	12
326	1.01681	13.5
327	1.01609	12
328	1.01538	13.5
329	1.01466	12
330	1.01395	13.5
331	1.01323	12
332	1.01252	13.5
333	1.0118	12
334	1.01109	13.5
335	1.01037	12
336	1.00966	13.5
337	1.00894	12
338	1.00823	13.5
339	1.00751	12
340	1.0068	13.5
341	1.00608	12
342	1.00536	13.5
343	1.00465	12
344	1.00393	13.5
345	1.00322	12
346	1.0025	13.5
347	1.00179	12
348	1.00107	13.5
349	1.00036	12
350	0.999642	13.5
351	0.998927	12
352	0.998212	13.5
353	0.997496	12
354	0.996781	13.5
355	0.996066	12
356	0.995351	13.5
357	0.994635	12
358	0.99392	13.5
359	0.993205	12
360	0.992489	13.5
361	0.991774	12
362	0.991059	13.5
363	0.990343	12
364	0.989628	13.5
365	0.988913	12
366	0.988197	13.5
367	0.987482	12
368	0.986767	13.5
369	0.986052	12
370	0.985336	13.5
371	0.984621	12
372	0.983906	13.5
373	0.98319	12
374	0.982475	13.5
375	0.98176	12
376	0.981044	13.5
377	0.980329	12
378	0.979614	13.5
379	0.978898	12
380	0.978183	13.5
381	0.977468	12
382	0.976753	13.5
383	0.976037	12
384	0.975322	13.5
385	0.974607	12
386	0.973891	13.5
387	0.973176	12
388	0.972461	13.5
389	0.971745	12
390	0.97103	13.5
391	0.970315	12
392	0.969599	13.5
393	0.968884	12
394	0.968169	13.5
395	0.967454	12
396	0.966738	13.5
397	0.966023	12
398	0.965308	13.5
399	0.964592	12
400	0.963877	13.5
401	0.963162	12
402	0.962446	13.5
403	0.961731	12
404	0.961016	13.5
405	0.9603	12
406	0.959585	13.5
407	0.95887	12
408	0.958155	13.5
409	0.957439	12
410	0.956724	13.5
411	0.956009	12
412	0.955293	13.5
413	0.954578	12
414	0.953863	13.5
415	0.953147	12
416	0.952432	13.5
417	0.951717	12
418	0.951001	13.5
419	0.950286	12
420	0.949571	13.5
421	0.948856	12
422	0.94814	13.5
423	0.947425	12
424	0.94671	13.5
425	0.945994	12
426	0.945279	13.5
427	0.944564	12
428	0.943848	13.5
429	0.943133	12
430	0.942418	13.5
431	0.941702	12
432	0.940987	13.5
433	0.940272	12
434	0.939557	13.5
435	0.938841	12
436	0.938126	13.5
437	0.937411	12
438	0.936695	13.5
439	0.93598	12
440	0.935265	13.5
441	0.934549	12
442	0.933834	13.5
443	0.933119	12
444	0.932403	13.5
445	0.931688	12
446	0.930973	13.5
447	0.930258	12
448	0.929542	13.5
449	0.928827	12
450	0.928112	13.5
451	0.927396	12
452	0.926681	13.5
453	0.925966	12
454	0.92525	13.5
455	0.924535	12
456	0.92382	13.5
457	0.923104	12
458	0.922389	13.5
459	0.921674	12
460	0.920959	13.5
461	0.920243	12
462	0.919528	13.5
463	0.918813	12
464	0.918097	13.5
465	0.917382	12
466	0.916667	13.5
467	0.915951	12
468	0.915236	13.5
469	0.914521	12
470	0.913805	13.5
471	0.91309	12
472	0.912375	13.5
473	0.91166	12
474	0.910944	13.5
475	0.910229	12
476	0.909514	13.5
477	0.908798	12
478	0.908083	13.5
479	0.907368	12
480	0.906652	13.5
481	0.905937	12
482	0.905222	13.5
483	0.904506	12
484	0.903791	13.5
485	0.903076	12
486	0.902361	13.5
487	0.901645	12
488	0.90093	13.5
489	0.900215	12
490	0.899499	13.5
491	0.898784	12
492	0.898069	13.5
493	0.897353	12
494	0.896638	13.5
495	0.895923	12
496	0.895207	13.5
497	0.894492	12
498	0.893777	13.5
499	0.893062	12
500	0.892346	13.5
501	0.891631	12
502	0.890916	13.5
503	0.8902	12
504	0.889485	13.5
505	0.88877	12
506	0.888054	13.5
507	0.887339	12
508	0.886624	13.5
509	0.885908	12
510	0.885193	13.5
511	0.884478	12
512	0.883763	13.5
513	0.883047	12
514	0.882332	13.5
515	0.881617	12
516	0.880901	13.5
517	0.880186	12
518	0.879471	13.5
519	0.878755	12
520	0.87804	13.5
521	0.877325	12
522	0.876609	13.5
523	0.875894	12
524	0.875179	13.5
525	0.874464	12
526	0.873748	13.5
527	0.873033	12
528	0.872318	13.5
529	0.871602	12
530	0.870887	13.5
531	0.870172	12
532	0.869456	13.5
533	0.868741	12
534	0.868026	13.5
535	0.86731	12
536	0.866595	13.5
537	0.86588	12
538	0.865165	13.5
539	0.864449	12
540	0.863734	13.5
541	0.863019	12
542	0.862303	13.5
543	0.861588	12
544	0.860873	13.5
545	0.860157	12
546	0.859442	13.5
547	0.858727	12
548	0.858011	13.5
549	0.857296	12
550	0.856581	13.5
551	0.855866	12
552	0.85515	13.5
553	0.854435	12
554	0.85372	13.5
555	0.853004	12
556	0.852289	13.5
557	0.851574	12
558	0.850858	13.5
559	0.850143	12
560	0.849428	13.5
561	0.848712	12
562	0.847997	13.5
563	0.847282	12
564	0.846567	13.5
565	0.845851	12
566	0.845136	13.5
567	0.844421	12
568	0.843705	13.5
569	0.84299	12
570	0.842275	13.5
571	0.841559	12
572	0.840844	13.5
573	0.840129	12
574	0.839413	13.5
575	0.838698	12
576	0.837983	13.5
577	0.837268	12
578	0.836552	13.5
579	0.835837	12
580	0.835122	13.5
581	0.834406	12
582	0.833691	13.5
583	0.832976	12
584	0.83226	13.5
585	0.831545	12
586	0.83083	13.5
587	0.830114	12
588	0.829399	13.5
589	0.828684	12
590	0.827969	13.5
591	0.827253	12
592	0.826538	13.5
593	0.825823	12
594	0.825107	13.5
595	0.824392	12
596	0.823677	13.5
597	0.822961	12
598	0.822246	13.5
599	0.821531	12
600	0.820815	13.5
601	0.8201	12
602	0.819385	13.5
603	0.81867	12
604	0.817954	13.5
605	0.817239	12
606	0.816524	13.5
607	0.815808	12
608	0.815093	13.5
609	0.814378	12
610	0.813662	13.5
611	0.812947	12
612	0.812232	13.5
613	0.811516	12
614	0.810801	13.5
615	0.810086	12
616	0.809371	13.5
617	0.808655	12
618	0.80794	13.5
619	0.807225	12
620	0.806509	13.5
621	0.805794	12
622	0.805079	13.5
623	0.804363	12
624	0.803648	13.5
625	0.802933	12
626	0.802217	13.5
627	0.801502	12
628	0.800787	13.5
629	0.800072	12
630	0.799356	13.5
631	0.798641	12
632	0.797926	13.5
633	0.79721	12
634	0.796495	13.5
635	0.79578	12
636	0.795064	13.5
637	0.794349	12
638	0.793634	13.5
639	0.792918	12
640	0.792203	13.5
641	0.791488	12
642	0.790773	13.5
643	0.790057	12
644	0.789342	13.5
645	0.788627	12
646	0.787911	13.5
647	0.787196	12
648	0.786481	13.5
649	0.785765	12
650	0.78505	13.5
651	0.784335	12
652	0.783619	13.5
653	0.782904	12
654	0.782189	13.5
655	0.781474	12
656	0.780758	13.5
657	0.780043	12
658	0.779328	13.5
659	0.778612	12
660	0.777897	13.5
661	0.777182	12
662	0.776466	13.5
663	0.775751	12
664	0.775036	13.5
665	0.77432	12
666	0.773605	13.5
667	0.77289	12
668	0.772175	13.5
669	0.771459	12
670	0.770744	13.5
671	0.770029	12
672	0.769313	13.5
673	0.768598	12
674	0.767883	13.5
675	0.767167	12
676	0.766452	13.5
677	0.765737	12
678	0.765021	13.5
679	0.764306	12
680	0.763591	13.5
681	0.762876	12
682	0.76216	13.5
683	0.761445	12
684	0.76073	13.5
685	0.760014	12
686	0.759299	13.5
687	0.758584	12
688	0.757868	13.5
689	0.757153	12
690	0.756438	13.5
691	0.755722	12
692	0.755007	13.5
693	0.754292	12
694	0.753577	13.5
695	0.752861	12
696	0.752146	13.5
697	0.751431	12
698	0.750715	13.5
699	0.75	12
700	0.749285	13.5

## Sheet: Desc_HID7
1	1.24928	8
2	1.24857	11
3	1.24785	8
4	1.24714	11
5	1.24642	8
6	1.24571	11
7	1.24499	8
8	1.24428	11
9	1.24356	8
10	1.24285	11
11	1.24213	8
12	1.24142	11
13	1.2407	8
14	1.23999	11
15	1.23927	8
16	1.23856	11
17	1.23784	8
18	1.23712	11
19	1.23641	8
20	1.23569	11
21	1.23498	8
22	1.23426	11
23	1.23355	8
24	1.23283	11
25	1.23212	8
26	1.2314	11
27	1.23069	8
28	1.22997	11
29	1.22926	8
30	1.22854	11
31	1.22783	8
32	1.22711	11
33	1.22639	8
34	1.22568	11
35	1.22496	8
36	1.22425	11
37	1.22353	8
38	1.22282	11
39	1.2221	8
40	1.22139	11
41	1.22067	8
42	1.21996	11
43	1.21924	8
44	1.21853	11
45	1.21781	8
46	1.2171	11
47	1.21638	8
48	1.21567	11
49	1.21495	8
50	1.21423	11
51	1.21352	8
52	1.2128	11
53	1.21209	8
54	1.21137	11
55	1.21066	8
56	1.20994	11
57	1.20923	8
58	1.20851	11
59	1.2078	8
60	1.20708	11
61	1.20637	8
62	1.20565	11
63	1.20494	8
64	1.20422	11
65	1.20351	8
66	1.20279	11
67	1.20207	8
68	1.20136	11
69	1.20064	8
70	1.19993	11
71	1.19921	8
72	1.1985	11
73	1.19778	8
74	1.19707	11
75	1.19635	8
76	1.19564	11
77	1.19492	8
78	1.19421	11
79	1.19349	8
80	1.19278	11
81	1.19206	8
82	1.19134	11
83	1.19063	8
84	1.18991	11
85	1.1892	8
86	1.18848	11
87	1.18777	8
88	1.18705	11
89	1.18634	8
90	1.18562	11
91	1.18491	8
92	1.18419	11
93	1.18348	8
94	1.18276	11
95	1.18205	8
96	1.18133	11
97	1.18062	8
98	1.1799	11
99	1.17918	8
100	1.17847	11
101	1.17775	8
102	1.17704	11
103	1.17632	8
104	1.17561	11
105	1.17489	8
106	1.17418	11
107	1.17346	8
108	1.17275	11
109	1.17203	8
110	1.17132	11
111	1.1706	8
112	1.16989	11
113	1.16917	8
114	1.16845	11
115	1.16774	8
116	1.16702	11
117	1.16631	8
118	1.16559	11
119	1.16488	8
120	1.16416	11
121	1.16345	8
122	1.16273	11
123	1.16202	8
124	1.1613	11
125	1.16059	8
126	1.15987	11
127	1.15916	8
128	1.15844	11
129	1.15773	8
130	1.15701	11
131	1.15629	8
132	1.15558	11
133	1.15486	8
134	1.15415	11
135	1.15343	8
136	1.15272	11
137	1.152	8
138	1.15129	11
139	1.15057	8
140	1.14986	11
141	1.14914	8
142	1.14843	11
143	1.14771	8
144	1.147	11
145	1.14628	8
146	1.14557	11
147	1.14485	8
148	1.14413	11
149	1.14342	8
150	1.1427	11
151	1.14199	8
152	1.14127	11
153	1.14056	8
154	1.13984	11
155	1.13913	8
156	1.13841	11
157	1.1377	8
158	1.13698	11
159	1.13627	8
160	1.13555	11
161	1.13484	8
162	1.13412	11
163	1.1334	8
164	1.13269	11
165	1.13197	8
166	1.13126	11
167	1.13054	8
168	1.12983	11
169	1.12911	8
170	1.1284	11
171	1.12768	8
172	1.12697	11
173	1.12625	8
174	1.12554	11
175	1.12482	8
176	1.12411	11
177	1.12339	8
178	1.12268	11
179	1.12196	8
180	1.12124	11
181	1.12053	8
182	1.11981	11
183	1.1191	8
184	1.11838	11
185	1.11767	8
186	1.11695	11
187	1.11624	8
188	1.11552	11
189	1.11481	8
190	1.11409	11
191	1.11338	8
192	1.11266	11
193	1.11195	8
194	1.11123	11
195	1.11052	8
196	1.1098	11
197	1.10908	8
198	1.10837	11
199	1.10765	8
200	1.10694	11
201	1.10622	8
202	1.10551	11
203	1.10479	8
204	1.10408	11
205	1.10336	8
206	1.10265	11
207	1.10193	8
208	1.10122	11
209	1.1005	8
210	1.09979	11
211	1.09907	8
212	1.09835	11
213	1.09764	8
214	1.09692	11
215	1.09621	8
216	1.09549	11
217	1.09478	8
218	1.09406	11
219	1.09335	8
220	1.09263	11
221	1.09192	8
222	1.0912	11
223	1.09049	8
224	1.08977	11
225	1.08906	8
226	1.08834	11
227	1.08763	8
228	1.08691	11
229	1.08619	8
230	1.08548	11
231	1.08476	8
232	1.08405	11
233	1.08333	8
234	1.08262	11
235	1.0819	8
236	1.08119	11
237	1.08047	8
238	1.07976	11
239	1.07904	8
240	1.07833	11
241	1.07761	8
242	1.0769	11
243	1.07618	8
244	1.07546	11
245	1.07475	8
246	1.07403	11
247	1.07332	8
248	1.0726	11
249	1.07189	8
250	1.07117	11
251	1.07046	8
252	1.06974	11
253	1.06903	8
254	1.06831	11
255	1.0676	8
256	1.06688	11
257	1.06617	8
258	1.06545	11
259	1.06474	8
260	1.06402	11
261	1.0633	8
262	1.06259	11
263	1.06187	8
264	1.06116	11
265	1.06044	8
266	1.05973	11
267	1.05901	8
268	1.0583	11
269	1.05758	8
270	1.05687	11
271	1.05615	8
272	1.05544	11
273	1.05472	8
274	1.05401	11
275	1.05329	8
276	1.05258	11
277	1.05186	8
278	1.05114	11
279	1.05043	8
280	1.04971	11
281	1.049	8
282	1.04828	11
283	1.04757	8
284	1.04685	11
285	1.04614	8
286	1.04542	11
287	1.04471	8
288	1.04399	11
289	1.04328	8
290	1.04256	11
291	1.04185	8
292	1.04113	11
293	1.04041	8
294	1.0397	11
295	1.03898	8
296	1.03827	11
297	1.03755	8
298	1.03684	11
299	1.03612	8
300	1.03541	11
301	1.03469	8
302	1.03398	11
303	1.03326	8
304	1.03255	11
305	1.03183	8
306	1.03112	11
307	1.0304	8
308	1.02969	11
309	1.02897	8
310	1.02825	11
311	1.02754	8
312	1.02682	11
313	1.02611	8
314	1.02539	11
315	1.02468	8
316	1.02396	11
317	1.02325	8
318	1.02253	11
319	1.02182	8
320	1.0211	11
321	1.02039	8
322	1.01967	11
323	1.01896	8
324	1.01824	11
325	1.01753	8
326	1.01681	11
327	1.01609	8
328	1.01538	11
329	1.01466	8
330	1.01395	11
331	1.01323	8
332	1.01252	11
333	1.0118	8
334	1.01109	11
335	1.01037	8
336	1.00966	11
337	1.00894	8
338	1.00823	11
339	1.00751	8
340	1.0068	11
341	1.00608	8
342	1.00536	11
343	1.00465	8
344	1.00393	11
345	1.00322	8
346	1.0025	11
347	1.00179	8
348	1.00107	11
349	1.00036	8
350	0.999642	11
351	0.998927	8
352	0.998212	11
353	0.997496	8
354	0.996781	11
355	0.996066	8
356	0.995351	11
357	0.994635	8
358	0.99392	11
359	0.993205	8
360	0.992489	11
361	0.991774	8
362	0.991059	11
363	0.990343	8
364	0.989628	11
365	0.988913	8
366	0.988197	11
367	0.987482	8
368	0.986767	11
369	0.986052	8
370	0.985336	11
371	0.984621	8
372	0.983906	11
373	0.98319	8
374	0.982475	11
375	0.98176	8
376	0.981044	11
377	0.980329	8
378	0.979614	11
379	0.978898	8
380	0.978183	11
381	0.977468	8
382	0.976753	11
383	0.976037	8
384	0.975322	11
385	0.974607	8
386	0.973891	11
387	0.973176	8
388	0.972461	11
389	0.971745	8
390	0.97103	11
391	0.970315	8
392	0.969599	11
393	0.968884	8
394	0.968169	11
395	0.967454	8
396	0.966738	11
397	0.966023	8
398	0.965308	11
399	0.964592	8
400	0.963877	11
401	0.963162	8
402	0.962446	11
403	0.961731	8
404	0.961016	11
405	0.9603	8
406	0.959585	11
407	0.95887	8
408	0.958155	11
409	0.957439	8
410	0.956724	11
411	0.956009	8
412	0.955293	11
413	0.954578	8
414	0.953863	11
415	0.953147	8
416	0.952432	11
417	0.951717	8
418	0.951001	11
419	0.950286	8
420	0.949571	11
421	0.948856	8
422	0.94814	11
423	0.947425	8
424	0.94671	11
425	0.945994	8
426	0.945279	11
427	0.944564	8
428	0.943848	11
429	0.943133	8
430	0.942418	11
431	0.941702	8
432	0.940987	11
433	0.940272	8
434	0.939557	11
435	0.938841	8
436	0.938126	11
437	0.937411	8
438	0.936695	11
439	0.93598	8
440	0.935265	11
441	0.934549	8
442	0.933834	11
443	0.933119	8
444	0.932403	11
445	0.931688	8
446	0.930973	11
447	0.930258	8
448	0.929542	11
449	0.928827	8
450	0.928112	11
451	0.927396	8
452	0.926681	11
453	0.925966	8
454	0.92525	11
455	0.924535	8
456	0.92382	11
457	0.923104	8
458	0.922389	11
459	0.921674	8
460	0.920959	11
461	0.920243	8
462	0.919528	11
463	0.918813	8
464	0.918097	11
465	0.917382	8
466	0.916667	11
467	0.915951	8
468	0.915236	11
469	0.914521	8
470	0.913805	11
471	0.91309	8
472	0.912375	11
473	0.91166	8
474	0.910944	11
475	0.910229	8
476	0.909514	11
477	0.908798	8
478	0.908083	11
479	0.907368	8
480	0.906652	11
481	0.905937	8
482	0.905222	11
483	0.904506	8
484	0.903791	11
485	0.903076	8
486	0.902361	11
487	0.901645	8
488	0.90093	11
489	0.900215	8
490	0.899499	11
491	0.898784	8
492	0.898069	11
493	0.897353	8
494	0.896638	11
495	0.895923	8
496	0.895207	11
497	0.894492	8
498	0.893777	11
499	0.893062	8
500	0.892346	11
501	0.891631	8
502	0.890916	11
503	0.8902	8
504	0.889485	11
505	0.88877	8
506	0.888054	11
507	0.887339	8
508	0.886624	11
509	0.885908	8
510	0.885193	11
511	0.884478	8
512	0.883763	11
513	0.883047	8
514	0.882332	11
515	0.881617	8
516	0.880901	11
517	0.880186	8
518	0.879471	11
519	0.878755	8
520	0.87804	11
521	0.877325	8
522	0.876609	11
523	0.875894	8
524	0.875179	11
525	0.874464	8
526	0.873748	11
527	0.873033	8
528	0.872318	11
529	0.871602	8
530	0.870887	11
531	0.870172	8
532	0.869456	11
533	0.868741	8
534	0.868026	11
535	0.86731	8
536	0.866595	11
537	0.86588	8
538	0.865165	11
539	0.864449	8
540	0.863734	11
541	0.863019	8
542	0.862303	11
543	0.861588	8
544	0.860873	11
545	0.860157	8
546	0.859442	11
547	0.858727	8
548	0.858011	11
549	0.857296	8
550	0.856581	11
551	0.855866	8
552	0.85515	11
553	0.854435	8
554	0.85372	11
555	0.853004	8
556	0.852289	11
557	0.851574	8
558	0.850858	11
559	0.850143	8
560	0.849428	11
561	0.848712	8
562	0.847997	11
563	0.847282	8
564	0.846567	11
565	0.845851	8
566	0.845136	11
567	0.844421	8
568	0.843705	11
569	0.84299	8
570	0.842275	11
571	0.841559	8
572	0.840844	11
573	0.840129	8
574	0.839413	11
575	0.838698	8
576	0.837983	11
577	0.837268	8
578	0.836552	11
579	0.835837	8
580	0.835122	11
581	0.834406	8
582	0.833691	11
583	0.832976	8
584	0.83226	11
585	0.831545	8
586	0.83083	11
587	0.830114	8
588	0.829399	11
589	0.828684	8
590	0.827969	11
591	0.827253	8
592	0.826538	11
593	0.825823	8
594	0.825107	11
595	0.824392	8
596	0.823677	11
597	0.822961	8
598	0.822246	11
599	0.821531	8
600	0.820815	11
601	0.8201	8
602	0.819385	11
603	0.81867	8
604	0.817954	11
605	0.817239	8
606	0.816524	11
607	0.815808	8
608	0.815093	11
609	0.814378	8
610	0.813662	11
611	0.812947	8
612	0.812232	11
613	0.811516	8
614	0.810801	11
615	0.810086	8
616	0.809371	11
617	0.808655	8
618	0.80794	11
619	0.807225	8
620	0.806509	11
621	0.805794	8
622	0.805079	11
623	0.804363	8
624	0.803648	11
625	0.802933	8
626	0.802217	11
627	0.801502	8
628	0.800787	11
629	0.800072	8
630	0.799356	11
631	0.798641	8
632	0.797926	11
633	0.79721	8
634	0.796495	11
635	0.79578	8
636	0.795064	11
637	0.794349	8
638	0.793634	11
639	0.792918	8
640	0.792203	11
641	0.791488	8
642	0.790773	11
643	0.790057	8
644	0.789342	11
645	0.788627	8
646	0.787911	11
647	0.787196	8
648	0.786481	11
649	0.785765	8
650	0.78505	11
651	0.784335	8
652	0.783619	11
653	0.782904	8
654	0.782189	11
655	0.781474	8
656	0.780758	11
657	0.780043	8
658	0.779328	11
659	0.778612	8
660	0.777897	11
661	0.777182	8
662	0.776466	11
663	0.775751	8
664	0.775036	11
665	0.77432	8
666	0.773605	11
667	0.77289	8
668	0.772175	11
669	0.771459	8
670	0.770744	11
671	0.770029	8
672	0.769313	11
673	0.768598	8
674	0.767883	11
675	0.767167	8
676	0.766452	11
677	0.765737	8
678	0.765021	11
679	0.764306	8
680	0.763591	11
681	0.762876	8
682	0.76216	11
683	0.761445	8
684	0.76073	11
685	0.760014	8
686	0.759299	11
687	0.758584	8
688	0.757868	11
689	0.757153	8
690	0.756438	11
691	0.755722	8
692	0.755007	11
693	0.754292	8
694	0.753577	11
695	0.752861	8
696	0.752146	11
697	0.751431	8
698	0.750715	11
699	0.75	8
700	0.749285	11

[truncated: 12 more sheets: Mixed Models_HID1, Mixed Models_HID2, Desc_HID8, Desc_HID9, Desc_HID10, Desc_HID11, Mixed Models_HID3, Mixed Models_HID4, tGIR max Desc, tGIR max Mixed Models, GIR max Desc, GIR max Mixed Models]
