# Supplementary material for: Comparison of the dose-response pharmacodynamic profiles of detemir and glargine in severely obese patients with type 2 diabetes: A single-blind, randomised cross-over trial
Source: PLoS One. 2018 Aug 16;13(8):e0202007. doi: 10.1371/journal.pone.0202007 (PMC6095527; doi:10.1371/journal.pone.0202007)
Supplement: S1 Dataset — (ZIP) [file pone.0202007.s007.zip › S3_Dataset Glucose concentrations.xlsx]

## Sheet: Gluc raw
Group	Subject	Insulin type	Insulin dose	-2	-1.5	-1	-0.5	0	0.5	1	1.5	2	2.5	3	3.5	4	4.5	5	5.5	6	6.5	7	7.5	8	8.5	9	9.5	10	10.5	11	11.5	12	12.5	13	13.5	14	14.5	15	15.5	16	16.5	17	17.5	18	18.5	19	19.5	20	20.5
DETLD	1	DET	LD	7.945	7.145	6.285	5.785	5.705	5.75	5.81667	5.64	5.505	5.515	5.795	6.14	5.97	5.93	5.87	5.75	5.595	5.62	5.54	5.37667	5.615	5.48	5.595	5.68	5.645	5.715	5.255	5.84	5.94	5.695	5.795	4.635	5.13	5.23	5.785	5.735	5.275	5.995	6.125	6.18	6.07	5.895	5.67	5.72	5.86	5.73
DETLD	2	DET	LD	6.17	5.625	5.12	5.89667	5.72	5.345	5.77	5.845	5.42	5.39	5.46	5.53	5.365	5.475	5.41	5.39	5.145	5.335	5.395	5.54	5.71	5.65	5.31	5.26	5.3	5.23	5.23	5.29	5.285	5.47	5.43	5.54	5.49	5.24	5.9	5.65	5.815	5.53	5.53	5.6	5.785	5.97	5.94	5.865	5.79	5.74
DETLD	3	DET	LD	6.325	6.14	6.07	5.85	5.615	5.56	5.62333	5.49	5.44	5.65	5.54	5.315	5.3025	5.29	5.3	5.47	5.54	5.49	5.43	5.34	5.4	5.535	5.6	5.52	5.6	5.5	5.6	5.66	5.67	5.98	5.635	5.84	5.87	5.59	5.44	5.39	5.44	5.55	5.71	5.61	5.45	5.57	5.69	5.62	5.82	6.02
DETLD	4	DET	LD	6.78	6.19	6.105	6.06333	5.74333	5.3	7.28	7.93	7.43	7.05	6.3	5.895	5.87	5.95	5.725	5.48	5.57	5.735	6.08	6.11	6.06	5.97	5.87	5.77	5.84	5.94	5.92	5.92	5.66	5	5.57	5.46	5.6	5.53	5.76	6.01	5.92	5.9	5.98	6.23	6.385	6.54	6.845	7.15	7.4	7.53
DETLD	5	DET	LD	5.75	6.26333	6.18	5.76	5.365	5.44	5.45	5.45	5.51	5.4	5.16	4.99	5.75	6.09	5.42	6.41	5.36	6.33	6.59	6.74	6.81	6.88	7.08	7.07	7.185	7.3	7.115	6.93	4.44	5.43	7.585	7.57	7.41	7.42	7.76	7.77	7.93	8.09	8.39	8.69	8.82	8.95	9.69	9.305	9.305	8.92
DETLD	6	DET	LD	6.47	6.385	5.715	5.215	5.33667	5.41	5.26	5.365	5.47	5.56	5.49	5.26	5.62	5.66	5.53	5.58	5.47	5.39	5.46	5.46	5.42	5.33	5.37	5.32	5.28	5.37	5.57	5.605	5.73	5.75	5.68	5.74	5.72	5.72	5.67	5.78	5.66	5.68	5.61	5.77	5.83	5.75	5.82	6.11	6.4	6.65
DETLD	7	DET	LD	8.67	7.015	5.8	5.75333	5.71	5.65	5.535	5.44	5.625	5.75	5.59	5.2	5.135	5.3	5.41	5.49	5.52	5.47	5.45	5.5	5.32	5.3	5.38	5.49	5.65	5.56	5.79	5.63	5.75	5.71	5.34	5.4	5.36	5.36	5.79	5.77	5.71	5.92	6.12	6.155	6.19	6.37	6.42	6.47	6.72	6.97
DETLD	8	DET	LD	10.2667	9.175	7.965	6.285	5.405	5.795	6.025	5.865	5.345	5.25	5.655	5.87	5.79	5.71	5.58	5.33	4.93	5.16	5.41	5.535	5.66	5.59	5.71	5.685	5.58	5.61	5.49	5.46	5.34	5.37	5.46	5.48	5.45	5.51	5.41	5.59	5.77	5.62	5.54	5.63	5.74	5.73	5.65	5.65	5.81	5.87
DETLD	9	DET	LD	7.93	6.89	6.51	6.3	5.13667	5.57	5.74	5.705	5.68	5.525	5.37	5.26	5.26	5.74	5.97	5.4	5.22	5.14	5.25	5.33	5.21	5.44	5.57	5.73	5.4	5.52	5.62	5.67	5.72	5.49	5.54	5.58	5.69	5.58	5.5	5.56	5.6	5.73	5.61	5.58	5.6	5.67	6.015	6.36	6.525	6.69
DETLD	10	DET	LD	10.75	8.935	7.38	6.375	6.305	4.3	4.32333	5.525	6.78	6.51	8.235	8.035	6.3	5.13	4.55	5.045	5.26	5.41	5.45	5.58	5.59	5.75	5.805	5.86	5.305	5.26	5.28	5.5	5.48	5.54	5.47	5.63	5.61	5.53	5.39	5.67	5.82	5.72	5.64	6	5.86	5.59	5.35	5.42	5.39	5.67
DETLD	11	DET	LD					5.55	5.63	5.46	5.53	4.93	4.88	4.9	4.965	4.98	5.33	5.64	5.58	5.49	5.39	5.24	5.265	5.44	5.46	5.63	5.6	5.62	5.62	5.84	5.8	5.61	5.47	5.49	5.75	5.57	5.815	5.75	5.69	5.58	5.55	5.83	5.76	5.74	5.86	6.02	6.14	6.18	6.22
DETHD	1	DET	HD	7.24	6.46	6.11	8.875	5.47	5.56	5.68	5.48	5.35	5.065	5.205	5.555	5.665	5.635	5.5	5.56	5.33	5.2	4.97	5.08	5.09	5.15	5.19	5.37	5.21	5.33	5.165	5.5	5.4	5.095	5.205	5.37	5.4	5.285	5.31	5.725	5.81	5.75	5.72	5.65	5.8	5.595	5.57	5.705	5.78	5.51
DETHD	2	DET	HD	6.035	6	5.735	5.395	5.29	5.45	5.62	5.62	5.145	4.77	5.05	5.53	5.5	5.5	5.325	5.06	5.12	4.91	4.935	5.07	5.16	4.99	5.04	5.495	5.025	4.95	5.53	5.58	5.715	6.13	5.765	5.55	5.725	5.845	5.18	5.255	5.3	5.6	5.8125	6.025	5.925	5.54	5.23	5.535	5.57	5.61
DETHD	3	DET	HD	5.705	5.38	5.935	6.08	5.76	5.84	6.015	5.9	5.31	4.67	5.055	5.35	5.7	5.27	5.57	5.5	5.415	5.33	5.14	5.19	5.41	5.6	5.58	5.14	4.855	5.44	5.6	5.5	5.4	5.05	4.57	4.645	6.195	5.935	5.405	5.37	5.275	5.47	5.59	5.52	5.47	5.42	5.59	5.645	5.7	6.17
DETHD	4	DET	HD	6.57	5.45	5.255	5.715	5.84	5.7	5.98	5.97	5.34	5.935	6.15	6.045	5.8	5.6	5.115	4.97	4.98	5.34	5.68	6.02	6.06	6.12	5.73	5.52	5.25	5.18	5.21	5.28	5.5	5.56	5.62	5.36	5.46	5.48	5.61	5.73	5.79	5.41	5.61	5.69	5.65	5.65	5.54	5.7	5.59	5.83
DETHD	6	DET	HD	6.39		6.05	5.94	5.71	5.53	5.12	5.03	5.2	5.53	5.61	5.485	5.4	5.39	5.52	5.6	5.37	5.48	5.49	5.51	5.42	5.3	5.345	5.39	5.38	5.48	5.53	5.57	5.63	5.56	5.65	5.63	5.66	5.63	5.53	5.65	5.62	5.635	5.65	5.55	5.6	5.78	5.76	5.7	5.78	5.67
DETHD	7	DET	HD	6.9	6.43	6.48	5.82	5.39	5.42	5.665	5.38	5.19	5.2	5.745	5.475	5.37	5.46	5.315	5.33	5.27	5.42	5.31	5.33	5.52	5.33	5.44	5.76	5.93	5.19	6.28	6.27	5.98	5.995	5.73	5.51	5.49	5.66	5.67	5.61	5.69	5.84	5.81	5.25	5.72	5.54	5.33	5.69	5.82	5.51
DETHD	9	DET	HD	6.86	6.61	6.255	6.39333	6.125	5.7	5.16	5.61	5.99	6.16	5.95	5.66	5.46	5.38	5.5	5.475	5.43	5.5	5.54	5.54	5.62	5.61	5.47	5.49	5.25	5.32	5.57	5.47	5.705	5.73	5.78	5.66	5.64	5.69	5.65	5.54	5.51	5.58	5.62	5.64	5.7	5.95	5.93	5.91	5.87	5.9
DETHD	10	DET	HD	10.5	10.8	10.115	7.835	5.99	5.64333	7.055	7.2075	7.36	7.04	6.09	5.52	5.26	4.91	4.91	4.92	4.93	5.23	5.38	5.36	5.515	5.59	5.02	5.19	5.425	5.17	5.305	5.99	5.67	5.38	5.73	5.61	4.94	5.405	6.13	5.97	5.59	5.3	5.74	5.98	5.63	5.85	5.68	5.67	5.52	5.53
DETHD	11	DET	HD				6.075		5.77	5.29	5.2	5.19	5.26	5.33	5.29	5.42	5.44	4.68	4.69	5.2	4.98	4.3	4.92	5.395	5.19	5.26	6.755	5.865	5.79	5.71	5.66	5.7	5.04	5.39	5.32	5.43	5.33	5.35	5.46	5.38	5.82	5.64	5.35	5.83	5.86	5.51	5.65	5.78	5.66
GLALD	1	GLA	LD	6.085	5.71	5.85	5.9	5.85	5.56	5.33	5.44	5.53	5.59	5.72	5.74	5.77	5.76	5.72	5.49	5.195	5.295	5.7	5.785	5.87	6.12	6.37	6.56	6.545	6.53	6.425	6.32	6.475	6.63	6.59	6.605	6.62	6.595	6.57	6.6	6.73	6.86	7.015	7.17	7.335	7.5	7.385	7.27	7.18	7.09
GLALD	2	GLA	LD	6.03333	6.53333	6.465	6.01	5.68	5.27	5.48	5.61333	5.48	5.695	5.51	5.405	5.42	5.56	5.51	5.4	5.2	5.35	5.45	5.785	5.82	5.72	5.545	5.32	5.375	5.35	5.5	5.425	5.16	5.64	5.04667	5.81	5.55333	5.6	5.745	5.27	5.81	5.955	5.845	5.5	5.44	5.59	5.68	5.67	5.5	5.33
GLALD	3	GLA	LD	6.98	6.57	6.01	5.87	5.53	5.47	5.52	5.185	4.93	5.25	5.63	5.73	5.81	5.89	5.66	5.59	5.29	5.16	5.415	5.65	5.6	5.625	5.65	5.42	5.35	5.36	5.41	5.42	5.42	5.51	5.42	5.62	5.81	5.73	5.6425	5.555	5.55	5.46	5.47	5.43	5.39	5.4	5.99	6.27	6.31	6.12
GLALD	4	GLA	LD	5.45333	5.61	5.38	5.26	5.52	5.54	5.66	5.61	5.03	5.24	6.59	6.58	6.32	6.5	6.425	6.3825	6.34	6.31	6.08	6.26	6	6.14	6.28	6.1	5.91	5.72	5.67	5.55	5.61	5.605	5.6	5.545	5.49	5.44	5.37	5.55	5.2	5.815	5.83	5.845	5.86	5.95	6.135	6.32	6.72	6.89
GLALD	6	GLA	LD	6.56	6.24	6.04	5.98	5.86	5.525	5.05	4.92	5.56	5.6	5.54	5.45	5.275	5.38	5.325	5.54	5.415	5.33	5.59	5.55	5.62	5.48	5.41	5.32	5.32	5.32	5.45	5.515	5.58	5.57	5.66	5.58	5.67	5.6	5.56	5.57	5.71	5.67	5.44	5.47	5.52	5.66	6.02	5.9	5.83	5.84
GLALD	8	GLA	LD	6.25	7.52	6.79	6.27	6.13	5.385	5.295	5.85	5.94	5.91	5.3	5.26	5.355	5.395	5.39	5.48	5.46	5.51	5.49	5.46	5.39	5.57	5.48	5.53	5.52	5.37	5.47	5.53	5.43	5.335	5.43	5.46	5.47	5.59	5.64	5.89	5.79	5.66	5.61	5.81	5.65	5.67	5.64	5.59	5.73	5.91
GLALD	9	GLA	LD		6.07	5.41	4.85	5.165	5.38	5.58	5.86	5.77	5.78	5.635	5.4	5.46	5.65	5.96	6.03	5.81	5.53	5.36	5.25	5.46	5.805	6.15	6.25	6.245	6.24	6.16	6.04	6	6.05	5.86	6.01	6	6.37	6.5	6.81	7.15	7.86	8.57	8.52	8.645	8.77	9.105	9.44	10.42	11.4
GLALD	10	GLA	LD	7.78	6.86	6.33	6.81	6.66	6.02	6.41	5.445	5.11	5.36	5.09	5.375	5.91	6.33	6.13	6.11	6.02	5.77	5.63	5.57	5.23	5.33	5.43	5.35	5.22	5.15	5.43	5.46	5.56	5.4	5.69	5.76	5.42	5.37	5.48	5.615	5.75	5.48	5.54	5.44	5.53	5.58	6.7	6.77	6.29	6.44
GLALD	11	GLA	LD						5.345	5.35	4.865	4.72	5.015	4.46	4.75	4.24	4.81	5.23	4.335	5.1	4.995	5.16	4.88	6.075	5.895	6.77	6.965	6.47	5.95	7.96	7.16	6.705	5.96	5.145	5.31	5.7	6.11	5.94	6.32	6.19	6.38	6.13	6.13	6.18	6.57	6.84	6.7	6.44	6.28
GLAHD	1	GLA	HD	8.69	7.62	6.73	5.97	5.64	5.59	5.51	4.975	5.51	6	6.07	6.01	5.95	5.73	5.6	5.205	5.27	5.38	5.28	5.2	5.295	5.255	5.29	5.45	5.33	5.21	5.42	5.39	5.81	5.73	5.84	5.53	5.48	5.45	5.37	5.4	5.28	5.6	5.63	5.75	5.48	5.49	5.57	5.55	5.545	5.54
GLAHD	2	GLA	HD	7.52	6.28	5.87	5.76	5.57	5.33	5.35	4.865	5.12	5.44	5.64	5.65	5.46	5.365	5.58	5.51	5.62	5.33	5.38	5.27	5.37	5.47	5.205	5.44	5.62	5.35	5.35	5.25	5.69	6.13	6.01	6.02	6.105	5.91	5.385	5.21	5.27	5.425	5.55	5.55	5.95	5.62	5.77	5.41	5.375	5.48
GLAHD	3	GLA	HD	5.665	5.365	6.02	5.795	5.28	5.64	6.725	6.44	6.33	5.91	5.495	5.18	5.98	5.54	5.34	5.3	5.42	5.44	5.64	5.43	5.09	5.125	5.5	5.4	5.42	5.35	5.495	5.805	5.755	5.49	5.13	5.03	5.335	5.555	5.405	5.1	5.28	6	5.945	5.64	5.22	5.07	5.82	5.48	5.62	6.02
GLAHD	4	GLA	HD	9.05	7.625	5.86333	6.025	5.85	5.44	6.18	5.71	5.3	6	6.75	6.3	5.79	5.52	5.49	5.57	5.7	5.74	5.43	5.34	5.11	6.43	6.63	6.15	6.4	5.81	5.93	5.65	5.43	5.17	5.24	5.35	5.52	5.56	5.65	5.66	5.77	5.83	5.89	5.93	6.11	5.99	5.83	6	5.95	6.09
GLAHD	5	GLA	HD	7.52	6.885	7.21	7.065	5.125	5.73	6.55	6.015	3.95	4.335	5.01	5.38	4.77	4.345	4.9425	5.54	5.71	5.98	6.215	6.19	6.33	6.36	6.17	6.12	5.405	5.52	5.51	5.21	5.3	5.54	5.32	5.19	5.55	5.56	5.55	5.71	5.64	5.645	5.75	5.59	5.575	5.56	5.65	5.67	5.54	5.75
GLAHD	6	GLA	HD	5.9	6.38	6.28	6	5.7	5.5	5.38	5.4	5.545	5.53	5.45	5.38	5.34	5.285	5.43	5.68	5.62	5.6	5.4	5.54	5.52	5.36	5.47	5.42	5.42	5.76	5.43	5.39	5.63	5.86	5.64	5.415	5.4	5.61	5.31	5.66	5.765	5.98	5.75	5.665	5.68	5.35	5.3	5.51	5.59	5.675
GLAHD	7	GLA	HD	7.36	6.43	5.89	5.97	5.86	5.385	5.29	5.225	5.515	5.6	5.49	5.34	5.04	5.64	5.53	5.75	5.545	5.34	5.42	5.21	5.58	5.61		5.54	5.77	5.72	5.87	5.68	5.56	5.46	5.22	5.27	5.25	5.48		6.05	6.09	5.7	5.59	5.38	5.33	5.54	5.65	5.76	5.48	5.57
GLAHD	9	GLA	HD	9.6	8.78	6.84	5.55	5.50667	5.86	6.04	5.73	5.13	5.12	5.59	5.69	5.505	6.25	6.59	6.71	6.46	6.21	5.91	6.27	6.57	6.58	6.2	6.09	5.84	5.67	5.405	5.23	4.87	4.95	5.285	5.57	5.4	5.55	5.48	5.57	5.65	5.78	5.48	5.62	5.57	5.37	5.45	5.21	5.69	6.08
GLAHD	10	GLA	HD		10.8	11.1	8.55	6.43667	5.42	4.94	4.7	4.685	4.605	4.2	4.34	4.925	5.36	5.25	4.695	5.83	5.715	4.815	5.74	6.78	5.575	6.245	6.34	5.595	6.01	7.22	6.68	6.17	6.185	5.6	5.35	5.04	5.59	6.1	5.88	5.94	5.9	6.54	5.97	5.8	5.18	5.44	5.51	5.49	5.65
GLAHD	11	GLA	HD				6.255		5.78	5.445	5.18	5.085	5.18	5.1	5.315	5.27	5.23	5.55	5.45	5.35	5.62	5.38	4.79	4.625	5.13	5.66	5.38	5.51	5.57	5.84	5.475	5.81	5.64	5.34	4.975	5.08	5.19	4.96	5.48	5.86	6.18	6.27	5.59	5.65	5.55	5.37	5.42	5.46	5.51
[truncated: 38 more columns]

## Sheet: Mixed Models1_HID
	Group-DETLD	5.43182
	Group-DETHD	5.6237
	Group-GLALD	5.49944
	Group-GLAHD	5.5675

## Sheet: Mixed Models1_HID1
	Group-DETLD	5.66212
	Group-DETHD	5.73432
	Group-GLALD	5.51933
	Group-GLAHD	5.74145

## Sheet: Mixed Models1_HID2
	Group-DETLD	5.79864
	Group-DETHD	5.71883
	Group-GLALD	5.41461
	Group-GLAHD	5.42888

## Sheet: Mixed Models1_HID3
	Group-DETLD	5.73955
	Group-DETHD	5.56389
	Group-GLALD	5.34111
	Group-GLAHD	5.217

## Sheet: Mixed Models1_HID4
	Group-DETLD	5.68
	Group-DETHD	5.51004
	Group-GLALD	5.48892
	Group-GLAHD	5.37197

## Sheet: Mixed Models1_HID5
	Group-DETLD	5.77227
	Group-DETHD	5.55767
	Group-GLALD	5.48302
	Group-GLAHD	5.47588

## Sheet: Mixed Models1_HID6
	Group-DETLD	5.67818
	Group-DETHD	5.53955
	Group-GLALD	5.51103
	Group-GLAHD	5.45811

## Sheet: Mixed Models1_HID7
	Group-DETLD	5.57659
	Group-DETHD	5.49882
	Group-GLALD	5.47514
	Group-GLAHD	5.40517

## Sheet: Mixed Models1_HID8
	Group-DETLD	5.60045
	Group-DETHD	5.39461
	Group-GLALD	5.69431
	Group-GLAHD	5.42569

[truncated: 42 more sheets: Mixed Models1_HID9, Mixed Models1_HID10, Mixed Models1_HID11, Mixed Models1_HID12, Mixed Models1_HID13, Mixed Models1_HID14, Mixed Models1_HID15, Mixed Models1_HID16, Mixed Models1_HID17, Mixed Models1_HID18, Mixed Models1_HID19, Mixed Models1_HID20, Mixed Models1_HID21, Mixed Models1_HID22, Mixed Models1_HID23, Mixed Models1_HID24, Mixed Models1_HID25, Mixed Models1_HID26, Mixed Models1_HID27, Mixed Models1_HID28 …]
