# Supplementary material for: Comparison of the dose-response pharmacodynamic profiles of detemir and glargine in severely obese patients with type 2 diabetes: A single-blind, randomised cross-over trial
Source: PLoS One. 2018 Aug 16;13(8):e0202007. doi: 10.1371/journal.pone.0202007 (PMC6095527; doi:10.1371/journal.pone.0202007)
Supplement: S1 Dataset — (ZIP) [file pone.0202007.s007.zip › S4_Dataset insulin duration of action.xlsx]

## Sheet: GIR stat
Subject	Insulin type	Insulin dose	Group	0.5	1	1.5	2	2.5	3	3.5	4	4.5	5	5.5	6	6.5	7	7.5	8	8.5	9	9.5	10	10.5	11	11.5	12	12.5	13	13.5	14	14.5	15	15.5	16	16.5	17	17.5	18	18.5	19	19.5	20	20.5	21	21.5	22	22.5	23
1	DET	HD	DETHD	0	0	0	0	0	0.5	0.416667	0.25	0.25	0.25	0.25	0.375	0.5	0.75	0.916667	1	1.16667	1.16667	1.25	1.41667	1.5	1.5	1.33333	1.25	1.58333	1.66667	1.5	1.5	1.75	1.75	1.5	1.41667	1.25	1.25	1.25	1.16667	1	1	0.75	0.416667	0.25	0.416667	0.5	0.583333	0.75	0.75
2	DET	HD	DETHD	0	0	0	0	0.583333	0.916667	0.916667	0.75	0.75	0.91	1.08333	1.25	1.5	2	2.25	2.5	3.08333	3.5	3.25	3.33333	3.83333	3.83333	3.5	3.41667	2.91667	2.75	2.75	2.5	2.33333	2.25	2.33333	2.5	2.41667	2.25	1.75	1.33333	1.08333	1.41667	1.5	1.5	1.5	1.33333	1.25	1	1	1
3	DET	HD	DETHD	0	0	0	0	0	0.5	0.5	0.333333	0.416667	0.5	0.541667	0.625	0.75	1.08333	1.5	1.33333	1.25	1.16667	1.25	1.66667	1.91667	1.70833	1.625	1.5	1.75	1.75	2.08333	1.5	1	1.08333	1.25	1.5	1.5	1.25	1.25	1.25	1.25	1.25	1.25	1.25	0.75	1	1	0.583333	0.25	0.25
4	DET	HD	DETHD	0	0	0	0	0	0	0	0	0	0.166667	0.458333	1.08333	1.29167	1.375	1.25	1	0.75	0.75	0.75	1.25	1.25	1.25	1.25	1.25	1.125	1	1.25	1.25	1.25	1.25	1	0.75	0.875	0.875	0.75	0.625	0.625	0.625	0.541667	0.5	0.25	0.125	0	0	0	0
6	DET	HD	DETHD	0	0	0.208333	0.791667	0.833333	0.75	0.75	0.833333	1	1	1	1.16667	1.25	1.25	1.25	1.25	1.33333	1.5	1.5	1.75	1.75	1.75	1.75	1.625	1.625	1.5	1.5	1.375	1.375	1.375	1.33333	1.25	1.25	1	1	0.875	0.75	0.5	0.25	0	0	0	0	0	0	0
7	DET	HD	DETHD	0	0	0	0.333333	1	0.5	0.541667	0.708333	0.75	0.916667	1.08333	1.20833	1.25	1.5	1.75	1.75	2	2.25	2	1.75	1.75	1.5	1.25	1.25	1	1	1	1.08333	1.125	1	1	0.833333	0.583333	0.25	0.75	0.5	0.5	0.75	0.666667	0.416667	0.25	0.25	0.25	0.25	0.25	0.25
9	DET	HD	DETHD	0	0	0	0	0	0	0	0	0.25	0.25	0.25	0.25	0.25	0.25	0.25	0.25	0.25	0.25	0.25	0.5	0.666667	0.75	0.75	0.583333	0.5	0.416667	0.375	0.375	0.291667	0.25	0.25	0.25	0.25	0.125	0.125	0	0	0	0	0	0	0	0	0	0	0
10	DET	HD	DETHD	0	0	0	0	0	0	0.25	0.416667	1	1.16667	1.5	2	2	2.25	2.5	2.5	2.5	2.5	2.75	2.66667	3	3.25	3.16667	2.83333	2.75	2.66667	2.5	2.83333	3	2.66667	2.5	2.5	2.75	2.625	2.375	2.375	2.125	2	1.94167	1.825	1.825	1.825	1.825	1.75	1.66667	1.5
11	DET	HD	DETHD	0	0.5	0.75	1.25	1.25	1.5	1.75	1.75	1.75	2.25	2.75	2.75	3.25	4	4.25	4.16667	4.16667	4.5	3.5	2.58333	2.5	2.33333	2.25	2	2.25	2.25	2.25	2.25	2.25	2.25	2.25	2.25	2	2	2	1.75	1.5	1.5	1.5	1.25	1	1	0.75	1	1	1.25
1	DET	LD	DETLD	0	0	0	0	0	0	0	0	0	0	0	0	0	0	0.333333	0.333333	0.5	0.5	0.25	0.25	0.208333	0.166667	0.208333	0.125	0.125	0.125	0.208333	0.25	0.25	0.25	0.25	0.416667	0.25	0.125	0	0	0	0	0	0	0	0	0	0	0	0
2	DET	LD	DETLD	0	0	0	0.333333	0.458333	0.375	0.375	0.583333	0.75	0.75	0.75	1	1.25	1.33333	1.5	1.41667	1.25	1.33333	1.5	1.58333	1.75	1.75	1.83333	2	1.75	1.75	1.58333	1.5	1.58333	1.66667	1.5	1	1	1	1	1	0.5	0.416667	0.25	0.25	0.25	0.25	0.375	0.5	0.5	0.5
3	DET	LD	DETLD	0	0	0	0	0	0.125	0.25	0.25	0.5	0.583333	0.75	0.75	0.75	0.75	0.833333	1	1	1	1	1	1	1	1	1	0.75	0.75	0.5	0.333333	0.25	0.25	0.333333	0.5	0.5	0.25	0.25	0.25	0.25	0.166667	0.125	0.0416667	0	0	0	0	0	0
4	DET	LD	DETLD	0	0	0	0	0	0	0	0	0	0	0	0	0	0	0	0	0	0	0	0	0	0	0	0	0.25	0.125	0.125	0.125	0.125	0.125	0	0	0	0	0	0	0	0	0	0	0	0	0	0	0	0
6	DET	LD	DETLD	0.125	0.333333	0.541667	0.625	0.5	0.625	0.75	0.75	0.625	0.625	0.625	0.625	0.625	0.625	0.625	0.625	0.625	0.625	0.625	0.75	0.916667	1	0.958333	0.791667	0.75	0.75	0.625	0.625	0.5	0.5	0.25	0.25	0.125	0.125	0	0	0	0	0	0	0	0	0	0	0	0
7	DET	LD	DETLD	0	0	0	0	0	0	0	0.5	0.5	0.5	0.5	0.5	0.5	0.5	0.5	0.5	0.583333	0.75	0.75	0.708333	0.625	0.583333	0.5	0.333333	0	0	0	0.125	0.25	0	0	0	0	0	0	0	0	0	0	0	0	0	0	0	0	0
8	DET	LD	DETLD	0	0	0	0	0	0	0	0	0	0	0	0.5	0.75	0.75	0.75	0.75	0.75	0.75	0.708333	0.625	0.541667	0.5	0.5	0.625	0.625	0.625	0.625	0.625	0.625	0.625	0.625	0.416667	0.25	0.25	0.25	0.0833333	0	0	0	0	0	0	0	0	0	0
9	DET	LD	DETLD	0	0	0	0	0	0	0.333333	0.583333	0.583333	0.166667	0	0.166667	0.5	0.75	0.75	1	1	1	0.75	0.75	0.75	0.75	0.625	0.5	0.5	0.5	0.5	0.25	0.25	0.25	0.25	0.125	0	0	0	0	0	0	0	0	0	0	0	0	0	0
10	DET	LD	DETLD	0	0	0	0	0	0	0	0.0416667	0.5	1.33333	1.25	1.25	1	1.25	1.25	1.25	1.16667	1	0.75	0.875	0.958333	1.125	1.125	1.125	1.125	1.125	1.125	1.125	1.125	1.125	1	0.75	0.75	0.75	0.5	0.25	0.25	0.375	0.375	0.375	0.25	0	0	0	0	0
11	DET	LD	DETLD	0	0.125	0.125	0.291667	0.75	0.916667	1.33333	1.83333	1.75	1.75	1.75	1.75	1.875	1.95833	2.08333	2.25	2.25	2	2	2	2	1.91667	1.33333	1	1.25	1.25	1.08333	1	0.625	0.291667	0.125	0.125	0.125	0.125	0.125	0	0	0	0	0	0	0	0	0	0	0
1	GLA	HD	GLAHD	0	0	0	0	0	0	0	0	0	0	0.166667	0.5	0.5	0.625	0.75	1	1	1.25	1.25	1.33333	1.58333	1.75	1.75	1.66667	1.5	1.41667	1.25	1.25	1.25	1.25	1.25	1.5	1.25	1.25	0.916667	0.75	0.75	0.75	0.75	0.75	0.75	0.666667	0.333333	0.333333	0.791667	0.5
2	GLA	HD	GLAHD	0	0	0.25	0.75	0.75	0.75	0.75	0.75	1.08333	1.25	1.25	1.25	1.25	1.375	1.75	1.75	1.75	2.08333	2.25	2.20833	2.16667	2.29167	2.5	2.75	2.375	2.25	2	1.58333	1.5	1.58333	1.83333	2	2	2	2	1.5	1.5	1.41667	1.25	1.25	1.25	1.25	1	1.125	1.125	1.125
3	GLA	HD	GLAHD	0	0	0	0	0	0.333333	0.666667	0.583333	0.25	0.416667	0.833333	1	1	1	1	1.16667	1.66667	1.5	1.5	1.66667	1.58333	1.75	1.5	1.25	1.25	1.75	2	2	1.75	1.75	2	2	1.83333	1.25	1.25	1.5	1.75	1.5	1.75	1.625	1.5	1.5	0.916667	0.416667	0.25	0.666667
4	GLA	HD	GLAHD	0	0	0	0	0	0	0	0	0	0	0	0	0	0	0.125	0.416667	0.416667	0.0416667	0	0	0	0	0	0	0.166667	0.25	0.25	0.25	0.25	0.25	0.25	0.125	0	0	0	0	0	0	0	0	0	0	0	0	0	0
6	GLA	HD	GLAHD	0	0.166667	0.5	0.5	0.5	0.5	0.541667	0.708333	1.08333	1.25	1.125	1.125	1.125	1.25	1.25	1.25	1.5	1.5	1.75	2	1.75	1.875	2	2	1.75	1.75	1.83333	2	1.95833	1.95833	2	1.91667	1.66667	1.5	1.5	1.33333	1.08333	1.41667	1.5	1.5	1.41667	1.25	0.416667	0.75	0.75	0.75
7	GLA	HD	GLAHD	0	0	0.25	0.25	0.25	0.25	0.5	0.833333	0.875	0.875	0.833333	0.75	1	1.25	1.41667	1.75	1.66667	1.5	1.5	1.625	1.25	1	1	1	1	1.25	1.58333	1.70833	1.75	1.75	1.5	0.75	0.75	0.75	1	1.25	1.25	1.25	1.08333	1	1	1	1.16667	1.25	1	0.833333
9	GLA	HD	GLAHD	0	0	0	0	0	0	0	0	0	0	0	0	0	0	0	0	0	0	0	0	0	0.125	0.166667	0.583333	1	1	0.833333	0.75	0.75	0.75	0.625	0.5	0.25	0.25	0.125	0.125	0.125	0.125	0.333333	0.416667	0	0	0	0	0	0
10	GLA	HD	GLAHD	0.333333	0.583333	1.25	1.83333	2.58333	3.5	4.5	4.75	4.58333	4.75	6.5	6.41667	5	5.58333	5.75	5.41667	5.41667	4.58333	4.08333	4.16667	3.75	3.845	2.91667	2.33333	1.58333	1.25	1.5	2.08333	2.25	1.5	1.5	1.25	1	0.833333	0.666667	0.166667	0.5	0.5	0.5	0.5	0	0.5	0	0	0.25	0.166667
11	GLA	HD	GLAHD	0	0.166667	0.583333	1.08333	1.25	1.75	2	2.16667	2.75	2.75	2.75	3	2.5	2.75	3	3.5	4	3.75	3.75	3.33333	3.5	3.25	3.25	3.08333	2.75	2.75	3.16667	3.58333	3.83333	4.33333	4.25	3.75	3.25	2.75	3	2.825	2.825	2.825	2.825	2.825	2.825	2.825	2.825	2.5	2.75	2.75
1	GLA	LD	GLALD	0	0	0	0	0	0	0	0	0	0	0	0.166667	0.416667	0.208333	0.125	0	0	0	0	0	0	0	0	0	0	0	0	0	0	0	0	0	0	0	0	0	0	0	0	0	0	0	0	0	0	0
2	GLA	LD	GLALD	0	0	0	0	0	0	0.5	0.5	0.5	0.5	0.5	0.916667	1	1.25	1.16667	1	0.75	0.75	1	1	1.16667	1	1.16667	1.33333	1.08333	1.08333	1	0.75	0.75	0.75	0.75	0.75	0.416667	0	0	0.25	0.25	0.125	0.125	0.125	0.208333	0.333333	0.416667	0.5	0.5	0.5
3	GLA	LD	GLALD	0	0	0	0	0	0	0	0	0	0	0	0.25	0.75	0.666667	0.416667	0.25	0.25	0.125	0.125	0.25	0.25	0.25	0.25	0.25	0.25	0.25	0.25	0	0	0	0	0	0	0	0	0	0	0	0	0	0	0	0	0	0	0
4	GLA	LD	GLALD	0	0	0	0	0	0	0	0	0	0	0	0	0	0	0	0	0	0	0	0	0	0	0	0	0	0	0	0	0	0.25	0.25	0.5	0.166667	0	0	0	0	0	0	0	0	0	0	0	0	0
6	GLA	LD	GLALD	0	0	0.5	0.5	0.5	0.5	0.5	0.791667	0.875	1	0.916667	0.916667	1.08333	1.25	1.25	1.16667	1	1	1.04167	1.125	1.25	1.25	1.25	1.25	1.25	1	1	0.75	0.75	0.75	0.75	0.583333	0.25	0.25	0.25	0.25	0.25	0.0833333	0	0	0	0	0	0	0	0
8	GLA	LD	GLALD	0	0	0	0	0	0	0.125	0.25	0.375	0.5	0.5	0.5	0.5	0.5	0.5	0.583333	0.625	0.625	0.625	0.625	0.75	0.75	0.75	0.75	0.916667	1	1	1	1	0.75	0.5	0.375	0.375	0.375	0	0	0	0	0	0	0	0	0	0	0	0
9	GLA	LD	GLALD	0	0	0	0	0	0	0	0	0	0	0	0	0	0	0.25	0.25	0.25	0.125	0	0	0	0	0	0	0	0	0	0	0	0	0	0	0	0	0	0	0	0	0	0	0	0	0	0	0	0
10	GLA	LD	GLALD	0	0	0	0	0	0	0	0	0	0	0.125	0.125	0.125	0.125	0.125	0.25	0.25	0.25	0.375	0.5	0.75	0.75	0.75	0.625	0.75	0.5	0.25	0.25	0.375	0.375	0.375	0.25	0.25	0.25	0.25	0.25	0.25	0.0833333	0	0	0	0	0	0	0	0
11	GLA	LD	GLALD	0.5	0.75	1.41667	2.75	3.5	4.5	4.83333	5.16667	6.16667	6.5	7.08333	7.25	7.66667	7.66667	7.91667	7.83333	7.33333	6.75	6	5.16667	4.75	3.33333	2.5	1.5	0.75	1	1.5	1.25	1	1	0.75	0.583333	0.333333	0	0	0	0	0	0	0	0	0	0	0	0	0
[truncated: 16 more columns]

## Sheet: Gluc
Subject	Insulin type	Insulin dose	Period	Study	0	0.5	1	1.5	2	2.5	3	3.5	4	4.5	5	5.5	6	6.5	7	7.5	8	8.5	9	9.5	10	10.5	11	11.5	12	12.5	13	13.5	14	14.5	15	15.5	16	16.5	17	17.5	18	18.5	19	19.5	20	20.5	21	21.5	22
1	DET	HD	2	DETHD	5.47	5.56	5.68	5.48	5.35	5.065	5.205	5.555	5.665	5.635	5.5	5.56	5.33	5.2	4.97	5.08	5.09	5.15	5.19	5.37	5.21	5.33	5.165	5.5	5.4	5.095	5.205	5.37	5.4	5.285	5.31	5.725	5.81	5.75	5.72	5.65	5.8	5.595	5.57	5.705	5.78	5.51	5.24	5.285	5.23
2	DET	HD	3	DETHD	5.29	5.45	5.62	5.62	5.145	4.77	5.05	5.53	5.5	5.5	5.325	5.06	5.12	4.91	4.935	5.07	5.16	4.99	5.04	5.495	5.025	4.95	5.53	5.58	5.715	6.13	5.765	5.55	5.725	5.845	5.18	5.255	5.3	5.6		6.025	5.925	5.54	5.23	5.535	5.57	5.61	5.79	5.76	5.71
3	DET	HD	3	DETHD	5.76	5.84	6.015	5.9	5.31	4.67	5.055	5.35	5.7	5.27	5.57	5.5	5.415	5.33	5.14	5.19	5.41	5.6	5.58	5.14	4.855	5.44	5.6	5.5	5.4	5.05	4.57	4.645	6.195	5.935	5.405	5.37	5.275	5.47	5.59	5.52	5.47	5.42	5.59	5.645	5.7	6.17	5.56	5.63	5.835
4	DET	HD	4	DETHD	5.84	5.7	5.98	5.97	5.34	5.935	6.15	6.045	5.8	5.6	5.115	4.97	4.98	5.34		6.02	6.06	6.12	5.73	5.52	5.25	5.18	5.21	5.28	5.5	5.56	5.62	5.36	5.46	5.48	5.61	5.73	5.79	5.41	5.61	5.69	5.65	5.65	5.54	5.7	5.59	5.83	5.72	6.34	6.47
6	DET	HD	4	DETHD	5.71	5.53	5.12	5.03	5.2	5.53	5.61	5.485	5.4	5.39	5.52	5.6	5.37	5.48	5.49	5.51	5.42	5.3	5.345	5.39	5.38	5.48	5.53	5.57	5.63	5.56	5.65	5.63	5.66	5.63	5.53	5.65	5.62	5.635	5.65	5.55	5.6	5.78	5.76	5.7	5.78	5.67	5.74	5.87	6.37
7	DET	HD	2	DETHD	5.39	5.42	5.665	5.38	5.19	5.2	5.745	5.475	5.37	5.46	5.315	5.33	5.27	5.42	5.31	5.33	5.52	5.33	5.44	5.76	5.93	5.19	6.28	6.27	5.98	5.995	5.73	5.51	5.49	5.66	5.67	5.61	5.69	5.84	5.81	5.25	5.72	5.54	5.33	5.69	5.82	5.51	5.43	5.46	5.48
9	DET	HD	2	DETHD	6.125	5.7	5.16	5.61	5.99	6.16	5.95	5.66	5.46	5.38	5.5	5.475	5.43	5.5	5.54	5.54	5.62	5.61	5.47	5.49	5.25	5.32	5.57	5.47	5.705	5.73	5.78	5.66	5.64	5.69	5.65	5.54	5.51	5.58	5.62	5.64	5.7	5.95	5.93	5.91	5.87	5.9	6.015	6.13	6.28
10	DET	HD	3	DETHD	5.99	5.64333	7.055	7.2075	7.36	7.04	6.09	5.52	5.26	4.91	4.91	4.92	4.93	5.23	5.38	5.36	5.515	5.59	5.02	5.19	5.425	5.17	5.305	5.99	5.67	5.38	5.73	5.61	4.94	5.405	6.13	5.97	5.59	5.3	5.74	5.98	5.63	5.85	5.68	5.67	5.52	5.53	5.54	5.54	5.65
11	DET	HD	2	DETHD		5.77	5.29	5.2	5.19	5.26	5.33	5.29	5.42	5.44	4.68	4.69	5.2	4.98	4.3	4.92	5.395	5.19	5.26	6.755	5.865	5.79	5.71	5.66	5.7	5.04	5.39	5.32	5.43	5.33	5.35	5.46	5.38	5.82	5.64	5.35	5.83	5.86	5.51	5.65	5.78	5.66	5.66	5.75	5.37
0	DET	LD	1	DETLD	5.705	5.75	5.81667	5.64	5.505	5.515	5.795	6.14	5.97	5.93	5.87	5.75	5.595	5.62	5.54	5.37667	5.615	5.48	5.595	5.68	5.645	5.715	5.255	5.84	5.94	5.695	5.795	4.635	5.13	5.23	5.785	5.735	5.275	5.995	6.125	6.18	6.07	5.895	5.67	5.72	5.86	5.73	5.765	5.8	5.775
2	DET	LD	2	DETLD	5.72	5.345	5.77	5.845	5.42	5.39	5.46	5.53	5.365	5.475	5.41	5.39	5.145	5.335	5.395	5.54	5.71	5.65	5.31	5.26	5.3	5.23	5.23	5.29	5.285	5.47	5.43	5.54	5.49	5.24	5.9	5.65	5.815	5.53	5.53	5.6	5.785	5.97	5.94	5.865	5.79	5.74	5.51	5.46	5.31
3	DET	LD	1	DETLD	5.615	5.56	5.62333	5.49	5.44	5.65	5.54	5.315	5.3025	5.29	5.3	5.47	5.54	5.49	5.43	5.34	5.4	5.535	5.6	5.52	5.6	5.5	5.6	5.66	5.67	5.98	5.635	5.84	5.87	5.59	5.44	5.39	5.44	5.55	5.71	5.61	5.45	5.57	5.69	5.62	5.82	6.02	6.095	6.17	6.255
4	DET	LD	2	DETLD	5.74333	5.3	7.28	7.93	7.43	7.05	6.3	5.895	5.87	5.95	5.725	5.48	5.57	5.735	6.08	6.11	6.06	5.97	5.87	5.77	5.84	5.94	5.92	5.92	5.66	5	5.57	5.46	5.6	5.53	5.76	6.01	5.92	5.9	5.98	6.23	6.385	6.54	6.845	7.15	7.4		7.66	7.66	8.045
6	DET	LD	1	DETLD	5.33667	5.41	5.26	5.365	5.47	5.56	5.49	5.26	5.62	5.66	5.53	5.58	5.47	5.39	5.46	5.46	5.42	5.33	5.37	5.32	5.28	5.37	5.57	5.605	5.73	5.75	5.68	5.74	5.72	5.72	5.67	5.78	5.66	5.68	5.61	5.77	5.83	5.75	5.82	6.11	6.4	6.65	6.49	6.41	6.34
7	DET	LD	1	DETLD	5.71	5.65	5.535	5.44	5.625	5.75	5.59	5.2	5.135	5.3	5.41	5.49	5.52	5.47	5.45	5.5	5.32	5.3	5.38	5.49	5.65	5.56	5.79	5.63	5.75	5.71	5.34	5.4	5.36	5.36	5.79	5.77	5.71	5.92	6.12	6.155	6.19	6.37	6.42	6.47	6.72	6.97	7.04	7.11	6.96
8	DET	LD	1	DETLD	5.405	5.795	6.025	5.865	5.345	5.25	5.655	5.87	5.79	5.71	5.58	5.33	4.93	5.16	5.41	5.535	5.66	5.59	5.71	5.685	5.58	5.61	5.49	5.46	5.34	5.37	5.46	5.48	5.45	5.51	5.41	5.59	5.77	5.62	5.54	5.63	5.74	5.73	5.65	5.65	5.81	5.87	5.985	6.1	6.17
9	DET	LD	1	DETLD	5.13667	5.57	5.74	5.705	5.68	5.525	5.37	5.26	5.26	5.74	5.97	5.4	5.22	5.14	5.25	5.33	5.21	5.44	5.57	5.73	5.4	5.52	5.62	5.67	5.72	5.49	5.54	5.58	5.69	5.58	5.5	5.56	5.6	5.73	5.61	5.58	5.6	5.67	6.015	6.36	6.525	6.69	6.78	6.87	6.895
10	DET	LD	2	DETLD	6.305	4.3	4.32333	5.525	6.78	6.51	8.235	8.035	6.3	5.13	4.55	5.045	5.26	5.41	5.45	5.58	5.59	5.75	5.805	5.86	5.305	5.26	5.28	5.5	5.48	5.54	5.47	5.63	5.61	5.53	5.39	5.67	5.82	5.72	5.64	6	5.86	5.59	5.35	5.42	5.39	5.67	5.86	5.75	5.76
11	DET	LD	1	DETLD	5.55	5.63	5.46	5.53	4.93	4.88	4.9	4.965	4.98	5.33	5.64	5.58	5.49	5.39	5.24	5.265	5.44	5.46	5.63	5.6	5.62	5.62	5.84	5.8	5.61	5.47	5.49	5.75	5.57	5.815	5.75	5.69	5.58	5.55	5.83	5.76	5.74	5.86	6.02	6.14	6.18	6.22	6.19	5.995	5.8
1	GLA	HD	4	GLAHD	5.64	5.59	5.51	4.975	5.51	6	6.07	6.01	5.95	5.73	5.6	5.205	5.27	5.38	5.28	5.2	5.295	5.255	5.29	5.45	5.33	5.21	5.42	5.39	5.81	5.73	5.84	5.53	5.48	5.45	5.37	5.4	5.28	5.6	5.63	5.75	5.48	5.49	5.57	5.55	5.545	5.54	6.07	5.91	5.19
2	GLA	HD	4	GLAHD	5.57	5.33	5.35	4.865	5.12	5.44	5.64	5.65	5.46	5.365	5.58	5.51	5.62	5.33	5.38	5.27	5.37	5.47	5.205	5.44	5.62	5.35	5.35	5.25	5.69	6.13	6.01	6.02	6.105	5.91	5.385	5.21	5.27	5.425	5.55	5.55	5.95	5.62	5.77	5.41	5.375	5.48	5.45	5.69	5.325
3	GLA	HD	2	GLAHD	5.28	5.64	6.725	6.44	6.33	5.91	5.495	5.18	5.98	5.54	5.34	5.3	5.42	5.44	5.64	5.43	5.09	5.125	5.5	5.4	5.42	5.35	5.495	5.805	5.755	5.49	5.13	5.03	5.335	5.555	5.405	5.1	5.28	6	5.945	5.64	5.22	5.07	5.82	5.48	5.62	6.02	6.295	6.57	6.24
4	GLA	HD	3	GLAHD	5.85	5.44	6.18	5.71	5.3	6	6.75	6.3	5.79	5.52	5.49	5.57	5.7	5.74	5.43	5.34	5.11	6.43	6.63	6.15	6.4	5.81	5.93	5.65	5.43	5.17	5.24	5.35	5.52	5.56	5.65	5.66	5.77	5.83	5.89	5.93	6.11	5.99	5.83	6	5.95	6.09	6.59	6.76	6.74
6	GLA	HD	3	GLAHD	5.7	5.5	5.38	5.4	5.545	5.53	5.45	5.38	5.34	5.285	5.43	5.68	5.62	5.6	5.4	5.54	5.52	5.36	5.47	5.42	5.42	5.76	5.43	5.39	5.63	5.86	5.64	5.415	5.4	5.61	5.31	5.66	5.765	5.98	5.75	5.665	5.68	5.35	5.3	5.51	5.59	5.675	5.9425	6.21	5.66
7	GLA	HD	3	GLAHD	5.86	5.385	5.29	5.225	5.515	5.6	5.49	5.34	5.04	5.64	5.53	5.75	5.545	5.34	5.42	5.21	5.58	5.61	5.575	5.54	5.77	5.72	5.87	5.68	5.56	5.46	5.22	5.27	5.25	5.48	5.765	6.05	6.09	5.7	5.59	5.38	5.33	5.54	5.65	5.76	5.48	5.57	5.46	5.36	5.48
9	GLA	HD	3	GLAHD	5.50667	5.86	6.04	5.73	5.13	5.12	5.59	5.69	5.505	6.25	6.59	6.71	6.46	6.21	5.91	6.27	6.57	6.58	6.2	6.09	5.84	5.67	5.405	5.23	4.87	4.95	5.285	5.57	5.4	5.55	5.48	5.57	5.65	5.78	5.48	5.62	5.57	5.37	5.45	5.21	5.69	6.08	5.83	5.54	5.64
10	GLA	HD	4	GLAHD	6.43667	5.42	4.94	4.7	4.685	4.605	4.2	4.34	4.925	5.36	5.25	4.695	5.83	5.715	4.815	5.74	6.78	5.575	6.245	6.34	5.595	6.01	7.22	6.68	6.17	6.185	5.6	5.35	5.04	5.59	6.1	5.88	5.94	5.9	6.54	5.97	5.8	5.18	5.44	5.51	5.49	5.65	5.03	5.84	5.655
11	GLA	HD	3	GLAHD		5.78	5.445	5.18	5.085	5.18	5.1	5.315	5.27	5.23	5.55	5.45	5.35	5.62	5.38	4.79	4.625	5.13	5.66	5.38	5.51	5.57	5.84	5.475	5.81	5.64	5.34	4.975	5.08	5.19	4.96	5.48	5.86	6.18	6.27	5.59	5.65	5.55	5.37	5.42	5.46		5.56	5.42	5.74
1	GLA	LD	3	GLALD	5.85	5.56	5.33	5.44	5.53	5.59	5.72	5.74	5.77	5.76	5.72	5.49	5.195	5.295	5.7	5.785	5.87	6.12	6.37	6.56	6.545	6.53	6.425	6.32	6.475	6.63	6.59	6.605	6.62	6.595	6.57	6.6	6.73	6.86	7.015	7.17	7.335	7.5	7.385	7.27	7.18	7.09	7.02	6.95	6.775
2	GLA	LD	1	GLALD	5.68	5.27	5.48	5.61333	5.48	5.695	5.51	5.405	5.42	5.56	5.51	5.4	5.2	5.35	5.45	5.785	5.82	5.72	5.545	5.32	5.375	5.35	5.5	5.425	5.16	5.64	5.04667	5.81	5.55333	5.6	5.745	5.27	5.81	5.955	5.845	5.5	5.44	5.59	5.68	5.67	5.5	5.33	5.27	5.285	5.31
3	GLA	LD	4	GLALD	5.53	5.47	5.52	5.185	4.93	5.25	5.63	5.73	5.81	5.89	5.66	5.59	5.29	5.16	5.415	5.65	5.6	5.625	5.65	5.42	5.35	5.36	5.41	5.42	5.42	5.51	5.42	5.62	5.81	5.73	5.6425	5.555	5.55	5.46	5.47	5.43	5.39	5.4	5.99	6.27	6.31	6.12	6.22	6.32	6.165
4	GLA	LD	1	GLALD	5.52	5.54	5.66	5.61	5.03	5.24	6.59	6.58	6.32	6.5	6.425	6.3825	6.34	6.31	6.08	6.26	6	6.14	6.28	6.1	5.91	5.72	5.67	5.55	5.61	5.605	5.6	5.545	5.49	5.44	5.37	5.55	5.2	5.815	5.83	5.845	5.86	5.95	6.135	6.32	6.72	6.89	6.88	6.91	6.8
6	GLA	LD	2	GLALD	5.86	5.525	5.05	4.92	5.56	5.6	5.54	5.45	5.275	5.38	5.325	5.54	5.415	5.33	5.59	5.55	5.62	5.48	5.41	5.32	5.32	5.32	5.45	5.515	5.58	5.57	5.66	5.58	5.67	5.6	5.56	5.57	5.71	5.67	5.44	5.47	5.52	5.66	6.02	5.9	5.83	5.84	5.875	5.91	5.945
8	GLA	LD	2	GLALD	6.13	5.385	5.295	5.85	5.94	5.91	5.3	5.26	5.355	5.395	5.39	5.48	5.46	5.51	5.49	5.46	5.39	5.57	5.48	5.53	5.52	5.37	5.47	5.53	5.43	5.335	5.43	5.46	5.47	5.59	5.64	5.89	5.79	5.66	5.61	5.81	5.65	5.67	5.64	5.59	5.73	5.91	5.92	6.23	6.17
9	GLA	LD	4	GLALD	5.165	5.38	5.58	5.86	5.77	5.78	5.635	5.4	5.46	5.65	5.96	6.03	5.81	5.53	5.36	5.25	5.46	5.805	6.15	6.25	6.245	6.24	6.16	6.04	6	6.05	5.86	6.01	6	6.37	6.5	6.81	7.15	7.86	8.57	8.52	8.645	8.77	9.105	9.44	10.42	11.4	11.4	11.4	10.39
10	GLA	LD	1	GLALD	6.66	6.02	6.41	5.445	5.11	5.36	5.09	5.375	5.91	6.33	6.13	6.11	6.02	5.77	5.63	5.57	5.23	5.33	5.43	5.35	5.22	5.15	5.43	5.46	5.56	5.4	5.69	5.76	5.42	5.37	5.48	5.615	5.75	5.48	5.54	5.44	5.53	5.58	6.7	6.77	6.29		6.59	7.03	6.97
11	GLA	LD	4	GLALD		5.345	5.35	4.865	4.72	5.015	4.46	4.75	4.24	4.81	5.23	4.335	5.1	4.995	5.16	4.88	6.075	5.895	6.77	6.965	6.47	5.95	7.96	7.16	6.705	5.96	5.145	5.31	5.7	6.11	5.94	6.32	6.19	6.38	6.13	6.13	6.18	6.57	6.84	6.7	6.44	6.28	6.22	5.99	5.81
[truncated: 24 more columns]

## Sheet: Kruskal-Wallis_HID
1	7.81473	7.81473	0.0224089
2	50	7.81473	3.91772e-11
3	50	7.84853	3.91772e-11
4	7.84853	7.84853	0.0220809
5	7.88234	7.88234	0.0217575
6	50	7.88234	3.91772e-11
7	50	7.91615	3.91772e-11
8	7.91615	7.91615	0.0214387
9	7.94995	7.94995	0.0211243
10	50	7.94995	3.91772e-11
11	50	7.98376	3.91772e-11
12	7.98376	7.98376	0.0208143
13	8.01756	8.01756	0.0205088
14	50	8.01756	3.91772e-11
15	50	8.05137	3.91772e-11
16	8.05137	8.05137	0.0202075
17	8.08518	8.08518	0.0199105
18	50	8.08518	3.91772e-11
19	50	8.11898	3.91772e-11
20	8.11898	8.11898	0.0196176
21	8.15279	8.15279	0.0193289
22	50	8.15279	3.91772e-11
23	50	8.18659	3.91772e-11
24	8.18659	8.18659	0.0190443
25	8.2204	8.2204	0.0187637
26	50	8.2204	3.91772e-11
27	50	8.25421	3.91772e-11
28	8.25421	8.25421	0.0184871
29	8.28801	8.28801	0.0182145
30	50	8.28801	3.91772e-11
31	50	8.32182	3.91772e-11
32	8.32182	8.32182	0.0179457
33	8.35562	8.35562	0.0176807
34	50	8.35562	3.91772e-11
35	50	8.38943	3.91772e-11
36	8.38943	8.38943	0.0174195
37	8.42324	8.42324	0.017162
38	50	8.42324	3.91772e-11
39	50	8.45704	3.91772e-11
40	8.45704	8.45704	0.0169081
41	8.49085	8.49085	0.0166579
42	50	8.49085	3.91772e-11
43	50	8.52465	3.91772e-11
44	8.52465	8.52465	0.0164113
45	8.55846	8.55846	0.0161682
46	50	8.55846	3.91772e-11
47	50	8.59227	3.91772e-11
48	8.59227	8.59227	0.0159286
49	8.62607	8.62607	0.0156924
50	50	8.62607	3.91772e-11
51	50	8.65988	3.91772e-11
52	8.65988	8.65988	0.0154596
53	8.69368	8.69368	0.0152301
54	50	8.69368	3.91772e-11
55	50	8.72749	3.91772e-11
56	8.72749	8.72749	0.0150039
57	8.7613	8.7613	0.014781
58	50	8.7613	3.91772e-11
59	50	8.7951	3.91772e-11
60	8.7951	8.7951	0.0145612
61	8.82891	8.82891	0.0143447
62	50	8.82891	3.91772e-11
63	50	8.86271	3.91772e-11
64	8.86271	8.86271	0.0141312
65	8.89652	8.89652	0.0139208
66	50	8.89652	3.91772e-11
67	50	8.93033	3.91772e-11
68	8.93033	8.93033	0.0137135
69	8.96413	8.96413	0.0135091
70	50	8.96413	3.91772e-11
71	50	8.99794	3.91772e-11
72	8.99794	8.99794	0.0133077
73	9.03175	9.03175	0.0131092
74	50	9.03175	3.91772e-11
75	50	9.06555	3.91772e-11
76	9.06555	9.06555	0.0129136
77	9.09936	9.09936	0.0127208
78	50	9.09936	3.91772e-11
79	50	9.13316	3.91772e-11
80	9.13316	9.13316	0.0125308
81	9.16697	9.16697	0.0123436
82	50	9.16697	3.91772e-11
83	50	9.20078	3.91772e-11
84	9.20078	9.20078	0.012159
85	9.23458	9.23458	0.0119772
86	50	9.23458	3.91772e-11
87	50	9.26839	3.91772e-11
88	9.26839	9.26839	0.011798
89	9.30219	9.30219	0.0116214
90	50	9.30219	3.91772e-11
91	50	9.336	3.91772e-11
92	9.336	9.336	0.0114473
93	9.36981	9.36981	0.0112758
94	50	9.36981	3.91772e-11
95	50	9.40361	3.91772e-11
96	9.40361	9.40361	0.0111068
97	9.43742	9.43742	0.0109403
98	50	9.43742	3.91772e-11
99	50	9.47122	3.91772e-11
100	9.47122	9.47122	0.0107761
101	9.50503	9.50503	0.0106144
102	50	9.50503	3.91772e-11
103	50	9.53884	3.91772e-11
104	9.53884	9.53884	0.010455
105	9.57264	9.57264	0.010298
106	50	9.57264	3.91772e-11
107	50	9.60645	3.91772e-11
108	9.60645	9.60645	0.0101433
109	9.64025	9.64025	0.00999079
110	50	9.64025	3.91772e-11
111	50	9.67406	3.91772e-11
112	9.67406	9.67406	0.00984054
113	9.70787	9.70787	0.0096925
114	50	9.70787	3.91772e-11
115	50	9.74167	3.91772e-11
116	9.74167	9.74167	0.00954662
117	9.77548	9.77548	0.00940288
118	50	9.77548	3.91772e-11
119	50	9.80928	3.91772e-11
120	9.80928	9.80928	0.00926125
121	9.84309	9.84309	0.0091217
122	50	9.84309	3.91772e-11
123	50	9.8769	3.91772e-11
124	9.8769	9.8769	0.0089842
125	9.9107	9.9107	0.00884872
126	50	9.9107	3.91772e-11
127	50	9.94451	3.91772e-11
128	9.94451	9.94451	0.00871524
129	9.97831	9.97831	0.00858371
130	50	9.97831	3.91772e-11
131	50	10.0121	3.91772e-11
132	10.0121	10.0121	0.00845413
133	10.0459	10.0459	0.00832645
134	50	10.0459	3.91772e-11
135	50	10.0797	3.91772e-11
136	10.0797	10.0797	0.00820065
137	10.1135	10.1135	0.00807671
138	50	10.1135	3.91772e-11
139	50	10.1473	3.91772e-11
140	10.1473	10.1473	0.0079546
141	10.1812	10.1812	0.00783429
142	50	10.1812	3.91772e-11
143	50	10.215	3.91772e-11
144	10.215	10.215	0.00771576
145	10.2488	10.2488	0.00759898
146	50	10.2488	3.91772e-11
147	50	10.2826	3.91772e-11
148	10.2826	10.2826	0.00748393
149	10.3164	10.3164	0.00737058
150	50	10.3164	3.91772e-11
151	50	10.3502	3.91772e-11
152	10.3502	10.3502	0.0072589
153	10.384	10.384	0.00714888
154	50	10.384	3.91772e-11
155	50	10.4178	3.91772e-11
156	10.4178	10.4178	0.00704049
157	10.4516	10.4516	0.00693371
158	50	10.4516	3.91772e-11
159	50	10.4854	3.91772e-11
160	10.4854	10.4854	0.00682851
161	10.5192	10.5192	0.00672487
162	50	10.5192	3.91772e-11
163	50	10.553	3.91772e-11
164	10.553	10.553	0.00662277
165	10.5868	10.5868	0.00652219
166	50	10.5868	3.91772e-11
167	50	10.6206	3.91772e-11
168	10.6206	10.6206	0.0064231
169	10.6544	10.6544	0.00632549
170	50	10.6544	3.91772e-11
171	50	10.6882	3.91772e-11
172	10.6882	10.6882	0.00622933
173	10.722	10.722	0.0061346
174	50	10.722	3.91772e-11
175	50	10.7559	3.91772e-11
176	10.7559	10.7559	0.00604128
177	10.7897	10.7897	0.00594935
178	50	10.7897	3.91772e-11
179	50	10.8235	3.91772e-11
180	10.8235	10.8235	0.00585879
181	10.8573	10.8573	0.00576958
182	50	10.8573	3.91772e-11
183	50	10.8911	3.91772e-11
184	10.8911	10.8911	0.0056817
185	10.9249	10.9249	0.00559513
186	50	10.9249	3.91772e-11
187	50	10.9587	3.91772e-11
188	10.9587	10.9587	0.00550986
189	10.9925	10.9925	0.00542586
190	50	10.9925	3.91772e-11
191	50	11.0263	3.91772e-11
192	11.0263	11.0263	0.00534311
193	11.0601	11.0601	0.0052616
194	50	11.0601	3.91772e-11
195	50	11.0939	3.91772e-11
196	11.0939	11.0939	0.00518131
197	11.1277	11.1277	0.00510223
198	50	11.1277	3.91772e-11
199	50	11.1615	3.91772e-11
200	11.1615	11.1615	0.00502432
201	11.1953	11.1953	0.00494758
202	50	11.1953	3.91772e-11
203	50	11.2291	3.91772e-11
204	11.2291	11.2291	0.004872
205	11.2629	11.2629	0.00479754
206	50	11.2629	3.91772e-11
207	50	11.2967	3.91772e-11
208	11.2967	11.2967	0.00472421
209	11.3306	11.3306	0.00465197
210	50	11.3306	3.91772e-11
211	50	11.3644	3.91772e-11
212	11.3644	11.3644	0.00458082
213	11.3982	11.3982	0.00451073
214	50	11.3982	3.91772e-11
215	50	11.432	3.91772e-11
216	11.432	11.432	0.0044417
217	11.4658	11.4658	0.0043737
218	50	11.4658	3.91772e-11
219	50	11.4996	3.91772e-11
220	11.4996	11.4996	0.00430673
221	11.5334	11.5334	0.00424077
222	50	11.5334	3.91772e-11
223	50	11.5672	3.91772e-11
224	11.5672	11.5672	0.00417579
225	11.601	11.601	0.0041118
226	50	11.601	3.91772e-11
227	50	11.6348	3.91772e-11
228	11.6348	11.6348	0.00404877
229	11.6686	11.6686	0.00398669
230	50	11.6686	3.91772e-11
231	50	11.7024	3.91772e-11
232	11.7024	11.7024	0.00392554
233	11.7362	11.7362	0.00386531
234	50	11.7362	3.91772e-11
235	50	11.77	3.91772e-11
236	11.77	11.77	0.003806
237	11.8038	11.8038	0.00374758
238	50	11.8038	3.91772e-11
239	50	11.8376	3.91772e-11
240	11.8376	11.8376	0.00369004
241	11.8715	11.8715	0.00363336
242	50	11.8715	3.91772e-11
243	50	11.9053	3.91772e-11
244	11.9053	11.9053	0.00357755
245	11.9391	11.9391	0.00352258
246	50	11.9391	3.91772e-11
247	50	11.9729	3.91772e-11
248	11.9729	11.9729	0.00346843
249	12.0067	12.0067	0.00341511
250	50	12.0067	3.91772e-11
251	50	12.0405	3.91772e-11
252	12.0405	12.0405	0.00336259
253	12.0743	12.0743	0.00331087
254	50	12.0743	3.91772e-11
255	50	12.1081	3.91772e-11
256	12.1081	12.1081	0.00325993
257	12.1419	12.1419	0.00320977
258	50	12.1419	3.91772e-11
259	50	12.1757	3.91772e-11
260	12.1757	12.1757	0.00316036
261	12.2095	12.2095	0.0031117
262	50	12.2095	3.91772e-11
263	50	12.2433	3.91772e-11
264	12.2433	12.2433	0.00306377
265	12.2771	12.2771	0.00301658
266	50	12.2771	3.91772e-11
267	50	12.3109	3.91772e-11
268	12.3109	12.3109	0.0029701
269	12.3447	12.3447	0.00292432
270	50	12.3447	3.91772e-11
271	50	12.3785	3.91772e-11
272	12.3785	12.3785	0.00287924
273	12.4123	12.4123	0.00283485
274	50	12.4123	3.91772e-11
275	50	12.4462	3.91772e-11
276	12.4462	12.4462	0.00279113
277	12.48	12.48	0.00274807
278	50	12.48	3.91772e-11
279	50	12.5138	3.91772e-11
280	12.5138	12.5138	0.00270567
281	12.5476	12.5476	0.00266391
282	50	12.5476	3.91772e-11
283	50	12.5814	3.91772e-11
284	12.5814	12.5814	0.00262278
285	12.6152	12.6152	0.00258229
286	50	12.6152	3.91772e-11
287	50	12.649	3.91772e-11
288	12.649	12.649	0.0025424
289	12.6828	12.6828	0.00250313
290	50	12.6828	3.91772e-11
291	50	12.7166	3.91772e-11
292	12.7166	12.7166	0.00246445
293	12.7504	12.7504	0.00242636
294	50	12.7504	3.91772e-11
295	50	12.7842	3.91772e-11
296	12.7842	12.7842	0.00238886
297	12.818	12.818	0.00235192
298	50	12.818	3.91772e-11
299	50	12.8518	3.91772e-11
300	12.8518	12.8518	0.00231555
301	12.8856	12.8856	0.00227973
302	50	12.8856	3.91772e-11
303	50	12.9194	3.91772e-11
304	12.9194	12.9194	0.00224446
305	12.9532	12.9532	0.00220972
306	50	12.9532	3.91772e-11
307	50	12.9871	3.91772e-11
308	12.9871	12.9871	0.00217552
309	13.0209	13.0209	0.00214184
310	50	13.0209	3.91772e-11
311	50	13.0547	3.91772e-11
312	13.0547	13.0547	0.00210867
313	13.0885	13.0885	0.00207601
314	50	13.0885	3.91772e-11
315	50	13.1223	3.91772e-11
316	13.1223	13.1223	0.00204385
317	13.1561	13.1561	0.00201218
318	50	13.1561	3.91772e-11
319	50	13.1899	3.91772e-11
320	13.1899	13.1899	0.00198099
321	13.2237	13.2237	0.00195028
322	50	13.2237	3.91772e-11
323	50	13.2575	3.91772e-11
324	13.2575	13.2575	0.00192005
325	13.2913	13.2913	0.00189027
326	50	13.2913	3.91772e-11
327	50	13.3251	3.91772e-11
328	13.3251	13.3251	0.00186095
329	13.3589	13.3589	0.00183208
330	50	13.3589	3.91772e-11
331	50	13.3927	3.91772e-11
332	13.3927	13.3927	0.00180365
333	13.4265	13.4265	0.00177565
334	50	13.4265	3.91772e-11
335	50	13.4603	3.91772e-11
336	13.4603	13.4603	0.00174809
337	13.4941	13.4941	0.00172095
338	50	13.4941	3.91772e-11
339	50	13.5279	3.91772e-11
340	13.5279	13.5279	0.00169422
341	13.5618	13.5618	0.0016679
342	50	13.5618	3.91772e-11
343	50	13.5956	3.91772e-11
344	13.5956	13.5956	0.00164199
345	13.6294	13.6294	0.00161647
346	50	13.6294	3.91772e-11
347	50	13.6632	3.91772e-11
348	13.6632	13.6632	0.00159135
349	13.697	13.697	0.00156661
350	50	13.697	3.91772e-11
351	50	13.7308	3.91772e-11
352	13.7308	13.7308	0.00154225
353	13.7646	13.7646	0.00151827
354	50	13.7646	3.91772e-11
355	50	13.7984	3.91772e-11
356	13.7984	13.7984	0.00149465
357	13.8322	13.8322	0.0014714
358	50	13.8322	3.91772e-11
359	50	13.866	3.91772e-11
360	13.866	13.866	0.00144851
361	13.8998	13.8998	0.00142596
362	50	13.8998	3.91772e-11
363	50	13.9336	3.91772e-11
364	13.9336	13.9336	0.00140377
365	13.9674	13.9674	0.00138191
366	50	13.9674	3.91772e-11
367	50	14.0012	3.91772e-11
368	14.0012	14.0012	0.00136039
369	14.035	14.035	0.00133921
370	50	14.035	3.91772e-11
371	50	14.0688	3.91772e-11
372	14.0688	14.0688	0.00131834
373	14.1027	14.1027	0.0012978
374	50	14.1027	3.91772e-11
375	50	14.1365	3.91772e-11
376	14.1365	14.1365	0.00127758
377	14.1703	14.1703	0.00125767
378	50	14.1703	3.91772e-11
379	50	14.2041	3.91772e-11
380	14.2041	14.2041	0.00123806
381	14.2379	14.2379	0.00121876
382	50	14.2379	3.91772e-11
383	50	14.2717	3.91772e-11
384	14.2717	14.2717	0.00119975
385	14.3055	14.3055	0.00118104
386	50	14.3055	3.91772e-11
387	50	14.3393	3.91772e-11
388	14.3393	14.3393	0.00116262
389	14.3731	14.3731	0.00114448
390	50	14.3731	3.91772e-11
391	50	14.4069	3.91772e-11
392	14.4069	14.4069	0.00112662
393	14.4407	14.4407	0.00110903
394	50	14.4407	3.91772e-11
395	50	14.4745	3.91772e-11
396	14.4745	14.4745	0.00109172
397	14.5083	14.5083	0.00107467
398	50	14.5083	3.91772e-11
399	50	14.5421	3.91772e-11
400	14.5421	14.5421	0.00105789
401	14.5759	14.5759	0.00104137
402	50	14.5759	3.91772e-11
403	50	14.6097	3.91772e-11
404	14.6097	14.6097	0.0010251
405	14.6435	14.6435	0.00100908
406	50	14.6435	3.91772e-11
407	50	14.6774	3.91772e-11
408	14.6774	14.6774	0.000993316
409	14.7112	14.7112	0.000977791
410	50	14.7112	3.91772e-11
411	50	14.745	3.91772e-11
412	14.745	14.745	0.000962506
413	14.7788	14.7788	0.000947458
414	50	14.7788	3.91772e-11
415	50	14.8126	3.91772e-11
416	14.8126	14.8126	0.000932642
417	14.8464	14.8464	0.000918056
418	50	14.8464	3.91772e-11
419	50	14.8802	3.91772e-11
420	14.8802	14.8802	0.000903696
421	14.914	14.914	0.000889558
422	50	14.914	3.91772e-11
423	50	14.9478	3.91772e-11
424	14.9478	14.9478	0.000875639
425	14.9816	14.9816	0.000861935
426	50	14.9816	3.91772e-11
427	50	15.0154	3.91772e-11
428	15.0154	15.0154	0.000848444
429	15.0492	15.0492	0.000835162
430	50	15.0492	3.91772e-11
431	50	15.083	3.91772e-11
432	15.083	15.083	0.000822086
433	15.1168	15.1168	0.000809212
434	50	15.1168	3.91772e-11
435	50	15.1506	3.91772e-11
436	15.1506	15.1506	0.000796538
437	15.1844	15.1844	0.00078406
438	50	15.1844	3.91772e-11
439	50	15.2182	3.91772e-11
440	15.2182	15.2182	0.000771777
441	15.2521	15.2521	0.000759683
442	50	15.2521	3.91772e-11
443	50	15.2859	3.91772e-11
444	15.2859	15.2859	0.000747778
445	15.3197	15.3197	0.000736057
446	50	15.3197	3.91772e-11
447	50	15.3535	3.91772e-11
448	15.3535	15.3535	0.000724518
449	15.3873	15.3873	0.000713158
450	50	15.3873	3.91772e-11
451	50	15.4211	3.91772e-11
452	15.4211	15.4211	0.000701975
453	15.4549	15.4549	0.000690965
454	50	15.4549	3.91772e-11
455	50	15.4887	3.91772e-11
456	15.4887	15.4887	0.000680126
457	15.5225	15.5225	0.000669456
458	50	15.5225	3.91772e-11
459	50	15.5563	3.91772e-11
460	15.5563	15.5563	0.000658952
461	15.5901	15.5901	0.000648611
462	50	15.5901	3.91772e-11
463	50	15.6239	3.91772e-11
464	15.6239	15.6239	0.000638431
465	15.6577	15.6577	0.000628409
466	50	15.6577	3.91772e-11
467	50	15.6915	3.91772e-11
468	15.6915	15.6915	0.000618542
469	15.7253	15.7253	0.00060883
470	50	15.7253	3.91772e-11
471	50	15.7591	3.91772e-11
472	15.7591	15.7591	0.000599268
473	15.793	15.793	0.000589856
474	50	15.793	3.91772e-11
475	50	15.8268	3.91772e-11
476	15.8268	15.8268	0.00058059
477	15.8606	15.8606	0.000571468
478	50	15.8606	3.91772e-11
479	50	15.8944	3.91772e-11
480	15.8944	15.8944	0.000562488
481	15.9282	15.9282	0.000553648
482	50	15.9282	3.91772e-11
483	50	15.962	3.91772e-11
484	15.962	15.962	0.000544946
485	15.9958	15.9958	0.000536379
486	50	15.9958	3.91772e-11
487	50	16.0296	3.91772e-11
488	16.0296	16.0296	0.000527946
489	16.0634	16.0634	0.000519644
490	50	16.0634	3.91772e-11
491	50	16.0972	3.91772e-11
492	16.0972	16.0972	0.000511472
493	16.131	16.131	0.000503427
494	50	16.131	3.91772e-11
495	50	16.1648	3.91772e-11
496	16.1648	16.1648	0.000495507
497	16.1986	16.1986	0.000487711
498	50	16.1986	3.91772e-11
499	50	16.2324	3.91772e-11
500	16.2324	16.2324	0.000480037

## Sheet: Kruskal-Wallis_HID1
1	0	0
2	0.0325977	0.0708639
3	0.0651953	0.0985965
4	0.097793	0.118803
5	0.130391	0.134964
6	0.162988	0.148455
7	0.195586	0.159996
8	0.228184	0.170021
9	0.260781	0.178822
10	0.293379	0.186603
11	0.325977	0.193517
12	0.358574	0.199681
13	0.391172	0.205188
14	0.42377	0.210114
15	0.456367	0.21452
16	0.488965	0.21846
17	0.521563	0.221977
18	0.55416	0.225109
19	0.586758	0.227891
20	0.619356	0.23035
21	0.651953	0.232514
22	0.684551	0.234404
23	0.717149	0.236041
24	0.749746	0.237444
25	0.782344	0.23863
26	0.814942	0.239613
27	0.847539	0.240408
28	0.880137	0.241027
29	0.912735	0.241482
30	0.945332	0.241783
31	0.97793	0.241941
32	1.01053	0.241964
33	1.04313	0.241861
34	1.07572	0.241641
35	1.10832	0.241309
36	1.14092	0.240874
37	1.17352	0.240342
38	1.20611	0.239718
39	1.23871	0.239008
40	1.27131	0.238218
41	1.30391	0.237352
42	1.3365	0.236416
43	1.3691	0.235413
44	1.4017	0.234349
45	1.4343	0.233225
46	1.4669	0.232048
47	1.49949	0.230819
48	1.53209	0.229542
49	1.56469	0.228221
50	1.59729	0.226859
51	1.62988	0.225457
52	1.66248	0.224019
53	1.69508	0.222548
54	1.72768	0.221045
55	1.76027	0.219514
56	1.79287	0.217955
57	1.82547	0.216372
58	1.85807	0.214767
59	1.89066	0.21314
60	1.92326	0.211494
61	1.95586	0.209831
62	1.98846	0.208152
63	2.02106	0.206458
64	2.05365	0.204752
65	2.08625	0.203034
66	2.11885	0.201307
67	2.15145	0.19957
68	2.18404	0.197825
69	2.21664	0.196074
70	2.24924	0.194317
71	2.28184	0.192556
72	2.31443	0.190792
73	2.34703	0.189024
74	2.37963	0.187256
75	2.41223	0.185486
76	2.44483	0.183716
77	2.47742	0.181947
78	2.51002	0.180179
79	2.54262	0.178414
80	2.57522	0.176651
81	2.60781	0.174892
82	2.64041	0.173136
83	2.67301	0.171385
84	2.70561	0.16964
85	2.7382	0.1679
86	2.7708	0.166165
87	2.8034	0.164438
88	2.836	0.162717
89	2.86859	0.161004
90	2.90119	0.159299
91	2.93379	0.157601
92	2.96639	0.155913
93	2.99899	0.154232
94	3.03158	0.152561
95	3.06418	0.1509
96	3.09678	0.149248
97	3.12938	0.147606
98	3.16197	0.145974
99	3.19457	0.144352
100	3.22717	0.142741
101	3.25977	0.141141
102	3.29236	0.139552
103	3.32496	0.137974
104	3.35756	0.136407
105	3.39016	0.134852
106	3.42276	0.133308
107	3.45535	0.131776
108	3.48795	0.130256
109	3.52055	0.128747
110	3.55315	0.127251
111	3.58574	0.125767
112	3.61834	0.124295
113	3.65094	0.122835
114	3.68354	0.121387
115	3.71613	0.119952
116	3.74873	0.118529
117	3.78133	0.117119
118	3.81393	0.115721
119	3.84652	0.114336
120	3.87912	0.112963
121	3.91172	0.111603
122	3.94432	0.110255
123	3.97692	0.10892
124	4.00951	0.107597
125	4.04211	0.106287
126	4.07471	0.10499
127	4.10731	0.103705
128	4.1399	0.102432
129	4.1725	0.101172
130	4.2051	0.0999246
131	4.2377	0.0986895
132	4.27029	0.0974667
133	4.30289	0.0962563
134	4.33549	0.0950582
135	4.36809	0.0938723
136	4.40069	0.0926987
137	4.43328	0.0915372
138	4.46588	0.0903878
139	4.49848	0.0892505
140	4.53108	0.0881252
141	4.56367	0.0870118
142	4.59627	0.0859103
143	4.62887	0.0848206
144	4.66147	0.0837427
145	4.69406	0.0826764
146	4.72666	0.0816217
147	4.75926	0.0805786
148	4.79186	0.0795469
149	4.82445	0.0785267
150	4.85705	0.0775177
151	4.88965	0.07652
152	4.92225	0.0755334
153	4.95485	0.074558
154	4.98744	0.0735935
155	5.02004	0.07264
156	5.05264	0.0716973
157	5.08524	0.0707653
158	5.11783	0.0698441
159	5.15043	0.0689334
160	5.18303	0.0680333
161	5.21563	0.0671436
162	5.24822	0.0662642
163	5.28082	0.065395
164	5.31342	0.0645361
165	5.34602	0.0636872
166	5.37862	0.0628483
167	5.41121	0.0620194
168	5.44381	0.0612002
169	5.47641	0.0603908
170	5.50901	0.0595911
171	5.5416	0.0588009
172	5.5742	0.0580202
173	5.6068	0.0572488
174	5.6394	0.0564868
175	5.67199	0.055734
176	5.70459	0.0549903
177	5.73719	0.0542556
178	5.76979	0.0535299
179	5.80238	0.0528131
180	5.83498	0.052105
181	5.86758	0.0514056
182	5.90018	0.0507149
183	5.93278	0.0500326
184	5.96537	0.0493588
185	5.99797	0.0486933
186	6.03057	0.0480361
187	6.06317	0.0473871
188	6.09576	0.0467461
189	6.12836	0.0461132
190	6.16096	0.0454882
191	6.19356	0.0448711
192	6.22615	0.0442617
193	6.25875	0.0436599
194	6.29135	0.0430658
195	6.32395	0.0424792
196	6.35655	0.0419
197	6.38914	0.0413282
198	6.42174	0.0407637
199	6.45434	0.0402063
200	6.48694	0.0396561
201	6.51953	0.0391129
202	6.55213	0.0385766
203	6.58473	0.0380473
204	6.61733	0.0375247
205	6.64992	0.0370089
206	6.68252	0.0364997
207	6.71512	0.0359971
208	6.74772	0.035501
209	6.78031	0.0350113
210	6.81291	0.034528
211	6.84551	0.034051
212	6.87811	0.0335801
213	6.91071	0.0331154
214	6.9433	0.0326568
215	6.9759	0.0322042
216	7.0085	0.0317575
217	7.0411	0.0313167
218	7.07369	0.0308816
219	7.10629	0.0304523
220	7.13889	0.0300286
221	7.17149	0.0296105
222	7.20408	0.029198
223	7.23668	0.0287908
224	7.26928	0.0283891
225	7.30188	0.0279927
226	7.33448	0.0276016
227	7.36707	0.0272156
228	7.39967	0.0268348
229	7.43227	0.026459
230	7.46487	0.0260883
231	7.49746	0.0257225
232	7.53006	0.0253616
233	7.56266	0.0250056
234	7.59526	0.0246543
235	7.62785	0.0243077
236	7.66045	0.0239658
237	7.69305	0.0236284
238	7.72565	0.0232956
239	7.75824	0.0229673
240	7.79084	0.0226434
241	7.82344	0.0223239
242	7.85604	0.0220087
243	7.88864	0.0216978
244	7.92123	0.0213911
245	7.95383	0.0210885
246	7.98643	0.02079
247	8.01903	0.0204956
248	8.05162	0.0202052
249	8.08422	0.0199188
250	8.11682	0.0196362
251	8.14942	0.0193575
252	8.18201	0.0190826
253	8.21461	0.0188115
254	8.24721	0.0185441
255	8.27981	0.0182803
256	8.31241	0.0180201
257	8.345	0.0177635
258	8.3776	0.0175104
259	8.4102	0.0172608
260	8.4428	0.0170147
261	8.47539	0.0167719
262	8.50799	0.0165324
263	8.54059	0.0162963
264	8.57319	0.0160634
265	8.60578	0.0158337
266	8.63838	0.0156072
267	8.67098	0.0153838
268	8.70358	0.0151636
269	8.73617	0.0149463
270	8.76877	0.0147321
271	8.80137	0.0145208
272	8.83397	0.0143125
273	8.86657	0.0141071
274	8.89916	0.0139045
275	8.93176	0.0137048
276	8.96436	0.0135078
277	8.99696	0.0133135
278	9.02955	0.013122
279	9.06215	0.0129332
280	9.09475	0.0127469
281	9.12735	0.0125633
282	9.15994	0.0123823
283	9.19254	0.0122037
284	9.22514	0.0120277
285	9.25774	0.0118541
286	9.29034	0.011683
287	9.32293	0.0115143
288	9.35553	0.0113479
289	9.38813	0.0111839
290	9.42073	0.0110222
291	9.45332	0.0108627
292	9.48592	0.0107055
293	9.51852	0.0105505
294	9.55112	0.0103977
295	9.58371	0.0102471
296	9.61631	0.0100985
297	9.64891	0.00995211
298	9.68151	0.00980774
299	9.7141	0.00966541
300	9.7467	0.0095251
301	9.7793	0.00938676
302	9.8119	0.00925039
303	9.8445	0.00911595
304	9.87709	0.00898341
305	9.90969	0.00885275
306	9.94229	0.00872394
307	9.97489	0.00859696
308	10.0075	0.00847179
309	10.0401	0.00834839
310	10.0727	0.00822675
311	10.1053	0.00810683
312	10.1379	0.00798862
313	10.1705	0.0078721
314	10.2031	0.00775724
315	10.2357	0.00764401
316	10.2683	0.0075324
317	10.3009	0.00742237
318	10.3335	0.00731392
319	10.3661	0.00720702
320	10.3987	0.00710165
321	10.4313	0.00699778
322	10.4639	0.0068954
323	10.4964	0.00679448
324	10.529	0.00669501
325	10.5616	0.00659696
326	10.5942	0.00650032
327	10.6268	0.00640506
328	10.6594	0.00631117
329	10.692	0.00621862
330	10.7246	0.00612741
331	10.7572	0.0060375
332	10.7898	0.00594889
333	10.8224	0.00586155
334	10.855	0.00577547
335	10.8876	0.00569062
336	10.9202	0.005607
337	10.9528	0.00552458
338	10.9854	0.00544335
339	11.018	0.00536328
340	11.0506	0.00528438
341	11.0832	0.00520661
342	11.1158	0.00512996
343	11.1484	0.00505442
344	11.181	0.00497997
345	11.2136	0.0049066
346	11.2462	0.00483429
347	11.2788	0.00476302
348	11.3114	0.00469279
349	11.344	0.00462357
350	11.3766	0.00455535
351	11.4092	0.00448812
352	11.4418	0.00442187
353	11.4744	0.00435657
354	11.507	0.00429222
355	11.5396	0.00422881
356	11.5722	0.00416632
357	11.6048	0.00410473
358	11.6374	0.00404404
359	11.67	0.00398423
360	11.7026	0.00392529
361	11.7352	0.0038672
362	11.7678	0.00380996
363	11.8004	0.00375356
364	11.833	0.00369797
365	11.8656	0.00364319
366	11.8981	0.00358922
367	11.9307	0.00353602
368	11.9633	0.00348361
369	11.9959	0.00343196
370	12.0285	0.00338106
371	12.0611	0.0033309
372	12.0937	0.00328148
373	12.1263	0.00323277
374	12.1589	0.00318478
375	12.1915	0.00313749
376	12.2241	0.00309089
377	12.2567	0.00304497
378	12.2893	0.00299973
379	12.3219	0.00295514
380	12.3545	0.00291121
381	12.3871	0.00286792
382	12.4197	0.00282527
383	12.4523	0.00278324
384	12.4849	0.00274182
385	12.5175	0.00270102
386	12.5501	0.00266081
387	12.5827	0.00262119
388	12.6153	0.00258215
389	12.6479	0.00254369
390	12.6805	0.00250579
391	12.7131	0.00246844
392	12.7457	0.00243165
393	12.7783	0.00239539
394	12.8109	0.00235967
395	12.8435	0.00232448
396	12.8761	0.0022898
397	12.9087	0.00225563
398	12.9413	0.00222196
399	12.9739	0.00218879
400	13.0065	0.00215611
401	13.0391	0.00212391
402	13.0717	0.00209218
403	13.1043	0.00206092
404	13.1369	0.00203013
405	13.1695	0.00199978
406	13.2021	0.00196989
407	13.2347	0.00194043
408	13.2673	0.00191141
409	13.2998	0.00188282
410	13.3324	0.00185465
411	13.365	0.00182689
412	13.3976	0.00179955
413	13.4302	0.00177261
414	13.4628	0.00174607
415	13.4954	0.00171992
416	13.528	0.00169415
417	13.5606	0.00166877
418	13.5932	0.00164376
419	13.6258	0.00161913
420	13.6584	0.00159486
421	13.691	0.00157094
422	13.7236	0.00154739
423	13.7562	0.00152418
424	13.7888	0.00150131
425	13.8214	0.00147878
426	13.854	0.00145659
427	13.8866	0.00143473
428	13.9192	0.00141319
429	13.9518	0.00139197
430	13.9844	0.00137107
431	14.017	0.00135047
432	14.0496	0.00133018
433	14.0822	0.0013102
434	14.1148	0.0012905
435	14.1474	0.00127111
436	14.18	0.001252
437	14.2126	0.00123317
438	14.2452	0.00121463
439	14.2778	0.00119636
440	14.3104	0.00117836
441	14.343	0.00116063
442	14.3756	0.00114316
443	14.4082	0.00112595
444	14.4408	0.001109
445	14.4734	0.0010923
446	14.506	0.00107585
447	14.5386	0.00105965
448	14.5712	0.00104369
449	14.6038	0.00102796
450	14.6364	0.00101247
451	14.669	0.000997212
452	14.7015	0.00098218
453	14.7341	0.000967372
454	14.7667	0.000952785
455	14.7993	0.000938415
456	14.8319	0.000924261
457	14.8645	0.000910317
458	14.8971	0.000896582
459	14.9297	0.000883051
460	14.9623	0.000869723
461	14.9949	0.000856594
462	15.0275	0.000843662
463	15.0601	0.000830922
464	15.0927	0.000818373
465	15.1253	0.000806012
466	15.1579	0.000793835
467	15.1905	0.000781841
468	15.2231	0.000770026
469	15.2557	0.000758388
470	15.2883	0.000746924
471	15.3209	0.000735631
472	15.3535	0.000724508
473	15.3861	0.000713552
474	15.4187	0.000702759
475	15.4513	0.000692128
476	15.4839	0.000681657
477	15.5165	0.000671342
478	15.5491	0.000661182
479	15.5817	0.000651174
480	15.6143	0.000641317
481	15.6469	0.000631607
482	15.6795	0.000622043
483	15.7121	0.000612622
484	15.7447	0.000603343
485	15.7773	0.000594203
486	15.8099	0.000585201
487	15.8425	0.000576333
488	15.8751	0.000567599
489	15.9077	0.000558996
490	15.9403	0.000550522
491	15.9729	0.000542175
492	16.0055	0.000533954
493	16.0381	0.000525856
494	16.0707	0.00051788
495	16.1032	0.000510024
496	16.1358	0.000502287
497	16.1684	0.000494665
498	16.201	0.000487158
499	16.2336	0.000479765
500	16.2662	0.000472482

## Sheet: Desc G>6.0 Ins type
	XLSTAT 2018.1.49214 - Descriptive statistics - Start time: 27.02.18 at 15:13:45 / End time: 27.02.18 at 15:13:46 / Microsoft Excel 16.9116
	Qualitative data: Workbook = Detemir glargine Duration of action (Glucose) 20180222.xlsm / Sheet = Gluc / Range = Gluc!$BS:$BS / 37 rw and 1 clm
	Subsamples: Workbook = Detemir glargine Duration of action (Glucose) 20180222.xlsm / Sheet = Gluc / Range = Gluc!$B:$B / 37 rw and 1 clm
	Descriptive statistics (Qualitative data):
	Variable\Statistic	Nbr. of observations	Nbr. of missing values	Sum of weights	Nbr. of categories	Mode	Mode frequency	Categories	Frequency per category	Rel. frequency per category (%)	Lower bound on frequencies (95%)	Upper bound on frequencies (95%)	Proportion per category	Lower bound on proportions (95%)	Upper bound on proportions (95%)
	Gluc > 6.0 | DET	19	0	19	2	1	15	0	4	21.0526	2.72133	39.3839	0.210526	0.0272133	0.393839
								1	15	78.9474	60.6161	97.2787	0.789474	0.606161	0.972787
	Gluc > 6.0 | GLA	18	0	18	2	0	12	0	12	66.6667	44.8893	88.444	0.666667	0.448893	0.88444
								1	6	33.3333	11.556	55.1107	0.333333	0.11556	0.551107
	Bar charts:

## Sheet: Desc G>6.0 Ins dose
	XLSTAT 2018.1.49214 - Descriptive statistics - Start time: 27.02.18 at 15:06:39 / End time: 27.02.18 at 15:06:41 / Microsoft Excel 16.9116
	Qualitative data: Workbook = Detemir glargine Duration of action (Glucose) 20180222.xlsm / Sheet = Gluc / Range = Gluc!$BS:$BS / 37 rw and 1 clm
	Subsamples: Workbook = Detemir glargine Duration of action (Glucose) 20180222.xlsm / Sheet = Gluc / Range = Gluc!$C:$C / 37 rw and 1 clm
	Descriptive statistics (Qualitative data):
	Variable\Statistic	Nbr. of observations	Nbr. of missing values	Sum of weights	Nbr. of categories	Mode	Mode frequency	Categories	Frequency per category	Rel. frequency per category (%)	Lower bound on frequencies (95%)	Upper bound on frequencies (95%)	Proportion per category	Lower bound on proportions (95%)	Upper bound on proportions (95%)
	Gluc > 6.0 | HD	18	0	18	2	0	12	0	12	66.6667	44.8893	88.444	0.666667	0.448893	0.88444
								1	6	33.3333	11.556	55.1107	0.333333	0.11556	0.551107
	Gluc > 6.0 | LD	19	0	19	2	1	15	0	4	21.0526	2.72133	39.3839	0.210526	0.0272133	0.393839
								1	15	78.9474	60.6161	97.2787	0.789474	0.606161	0.972787
	Bar charts:

## Sheet: Chi sq G>6.0 Ins type
	XLSTAT 2018.1.49214 - Tests on contingency tables (Chi-square...) - Start time: 27.02.18 at 15:04:03 / End time: 27.02.18 at 15:04:04 / Microsoft Excel 16.9116
	Row variable(s): Workbook = Detemir glargine Duration of action (Glucose) 20180222.xlsm / Sheet = Gluc / Range = Gluc!$B:$B / 37 rw and 1 clm
	Column variable(s): Workbook = Detemir glargine Duration of action (Glucose) 20180222.xlsm / Sheet = Gluc / Range = Gluc!$BS:$BS / 37 rw and 1 clm
	Results for the variables Insulin type and Gluc > 6.0:
	Contingency table (Insulin type / Gluc > 6.0):
		0	1
	DET	4	15
	GLA	12	6
	Test of independence between the rows and the columns (Insulin type / Gluc > 6.0):
	Chi-square (Observed value)	7.83584
	Chi-square (Critical value)	3.84146
	DF	1
	p-value	0.00512204
	alpha	0.05
	Test interpretation:
	H0: The rows and the columns of the table are independent.
	Ha: There is a link between the rows and the columns of the table.
	As the computed p-value is lower than the significance level alpha=0.05, one should reject the null hypothesis H0, and accept the alternative hypothesis Ha.
	The risk to reject the null hypothesis H0 while it is true is lower than 0.51%.
	Significance by cell (Fisher's exact test) (Insulin type / Gluc > 6.0):
		0	1
	DET	<	>
	GLA	>	<
	Values displayed in red are significant at the level alpha=0.05
	Chi-square by cell (Insulin type / Gluc > 6.0):
		0	1	Total
	DET	2.16358	1.64845	3.81203
	GLA	2.28378	1.74003	4.02381
	Total	4.44737	3.38847	7.83584
	Residuals (Pearson) (Insulin type / Gluc > 6.0):
		0	1
	DET	-1.47091	1.28392
	GLA	1.51122	-1.3191
	Residuals (Adjusted) (Insulin type / Gluc > 6.0):
		0	1
	DET	-2.79926	2.79926
	GLA	2.79926	-2.79926
	Values displayed in bold are significant at the level alpha=0.05
	Observed frequencies (Insulin type / Gluc > 6.0):
		0	1	Total
	DET	4	15	19
	GLA	12	6	18
	Total	16	21	37
	Theoretical frequencies (Insulin type / Gluc > 6.0):
		0	1	Total
	DET	8.21622	10.7838	19
	GLA	7.78378	10.2162	18
	Total	16	21	37
	Percentages / Row (Insulin type / Gluc > 6.0):
		0	1	Total
	DET	21.0526	78.9474	100
	GLA	66.6667	33.3333	100
	Total	43.2432	56.7568	100
	Percentages / Column (Insulin type / Gluc > 6.0):
		0	1	Total
	DET	25	71.4286	51.3514
	GLA	75	28.5714	48.6486
	Total	100	100	100
	Percentages / Total (Insulin type / Gluc > 6.0):
		0	1	Total
	DET	10.8108	40.5405	51.3514
	GLA	32.4324	16.2162	48.6486
	Total	43.2432	56.7568	100
	Test of independence between the rows and the columns (Chi-square):
	Chi-square (Observed value)	7.83584
	Chi-square (Critical value)	3.84146
	DF	1
	p-value	0.00512204
	alpha	0.05
	Test interpretation:
	H0: The rows and the columns of the table are independent.
	Ha: There is a link between the rows and the columns of the table.
	As the computed p-value is lower than the significance level alpha=0.05, one should reject the null hypothesis H0, and accept the alternative hypothesis Ha.
	The risk to reject the null hypothesis H0 while it is true is lower than 0.51%.
	Test of independence between the rows and the columns (Chi-square with Yates' continuity correction):
	Chi-square (Observed value)	6.08754
	Chi-square (Critical value)	3.84146
	DF	1
	p-value (Two-tailed)	0.0136139
	alpha	0.05
	Test interpretation:
	H0: The rows and the columns of the table are independent.
	Ha: There is a link between the rows and the columns of the table.
	As the computed p-value is lower than the significance level alpha=0.05, one should reject the null hypothesis H0, and accept the alternative hypothesis Ha.
	The risk to reject the null hypothesis H0 while it is true is lower than 1.36%.
	Fisher's exact test:
	p-value (Two-tailed)	0.00813814
	alpha	0.05
	Test interpretation:
	H0: The rows and the columns of the table are independent.
	Ha: There is a link between the rows and the columns of the table.
	As the computed p-value is lower than the significance level alpha=0.05, one should reject the null hypothesis H0, and accept the alternative hypothesis Ha.
	The risk to reject the null hypothesis H0 while it is true is lower than 0.81%.
	Test of independence between the rows and the columns (Wilks' G²):
	Wilks' G² (Observed value)	8.14381
	Wilks' G² (Critical value)	3.84146
	DF	1
	p-value	0.00432083
	alpha	0.05
	Test interpretation:
	H0: The rows and the columns of the table are independent.
	Ha: There is a link between the rows and the columns of the table.
	As the computed p-value is lower than the significance level alpha=0.05, one should reject the null hypothesis H0, and accept the alternative hypothesis Ha.
	The risk to reject the null hypothesis H0 while it is true is lower than 0.43%.
	Association coefficients (1):
	Coefficient	Value
	Pearson's Phi	-0.460195
	Contingency coefficient	0.418052
	Cramer's V	-0.460195
	Tschuprow's T	0.460195
	Goodman and Kruskal tau (R/C)	0.211779
	Goodman and Kruskal tau (C/R)	0.211779
	Cohen's kappa	-0.454148
	Yule's Q	-0.764706
	Yule's Y	-0.465042
	Association coefficients (2):
	Coefficient	Value	Standard deviation	Lower bound 95%	Upper bound 95%
	Goodman and Kruskal Gamma	-0.764706	0.156285	-1.07102	-0.458393
	Kendall's tau	-0.460195	0.145514	-0.745396	-0.174994
	Stuart's tau	-0.455807	0.145186	-0.740366	-0.171248
	Somers' D (R/C)	-0.464286	0.146414	-0.751251	-0.17732
	Somers' D (C/R)	-0.45614	0.145235	-0.740796	-0.171484
	Theil's U (R/C)	0.158855	0.104727	-0.0464063	0.364115
	Theil's U (C/R)	0.160897	0.105841	-0.0465487	0.368342
	Theil's U (Symmetric)	0.159869	0.105254	-0.0464252	0.366163
	Log(Odds ratio)	-2.0149	0.721515	-3.42905	-0.600759
	Odds ratio	0.133333		0.0324178	0.548395

## Sheet: Chi sq G>6.0 Ins dose
	XLSTAT 2018.1.49214 - Tests on contingency tables (Chi-square...) - Start time: 27.02.18 at 14:46:47 / End time: 27.02.18 at 14:46:49 / Microsoft Excel 16.9116
	Row variable(s): Workbook = Detemir glargine Duration of action (Glucose) 20180222.xlsx / Sheet = Gluc / Range = Gluc!$C:$C / 37 rw and 1 clm
	Column variable(s): Workbook = Detemir glargine Duration of action (Glucose) 20180222.xlsx / Sheet = Gluc / Range = Gluc!$BS:$BS / 37 rw and 1 clm
	Results for the variables Insulin dose and Gluc > 6.0:
	Contingency table (Insulin dose / Gluc > 6.0):
		0	1
	HD	12	6
	LD	4	15
	Test of independence between the rows and the columns (Insulin dose / Gluc > 6.0):
	Chi-square (Observed value)	7.83584
	Chi-square (Critical value)	3.84146
	DF	1
	p-value	0.00512204
	alpha	0.05
	Test interpretation:
	H0: The rows and the columns of the table are independent.
	Ha: There is a link between the rows and the columns of the table.
	As the computed p-value is lower than the significance level alpha=0.05, one should reject the null hypothesis H0, and accept the alternative hypothesis Ha.
	The risk to reject the null hypothesis H0 while it is true is lower than 0.51%.
	Significance by cell (Fisher's exact test) (Insulin dose / Gluc > 6.0):
		0	1
	HD	>	<
	LD	<	>
	Values displayed in red are significant at the level alpha=0.05
	Chi-square by cell (Insulin dose / Gluc > 6.0):
		0	1	Total
	HD	2.28378	1.74003	4.02381
	LD	2.16358	1.64845	3.81203
	Total	4.44737	3.38847	7.83584
	Residuals (Pearson) (Insulin dose / Gluc > 6.0):
		0	1
	HD	1.51122	-1.3191
	LD	-1.47091	1.28392
	Residuals (Adjusted) (Insulin dose / Gluc > 6.0):
		0	1
	HD	2.79926	-2.79926
	LD	-2.79926	2.79926
	Values displayed in bold are significant at the level alpha=0.05
	Observed frequencies (Insulin dose / Gluc > 6.0):
		0	1	Total
	HD	12	6	18
	LD	4	15	19
	Total	16	21	37
	Theoretical frequencies (Insulin dose / Gluc > 6.0):
		0	1	Total
	HD	7.78378	10.2162	18
	LD	8.21622	10.7838	19
	Total	16	21	37
	Percentages / Row (Insulin dose / Gluc > 6.0):
		0	1	Total
	HD	66.6667	33.3333	100
	LD	21.0526	78.9474	100
	Total	43.2432	56.7568	100
	Percentages / Column (Insulin dose / Gluc > 6.0):
		0	1	Total
	HD	75	28.5714	48.6486
	LD	25	71.4286	51.3514
	Total	100	100	100
	Percentages / Total (Insulin dose / Gluc > 6.0):
		0	1	Total
	HD	32.4324	16.2162	48.6486
	LD	10.8108	40.5405	51.3514
	Total	43.2432	56.7568	100
	Test of independence between the rows and the columns (Chi-square):
	Chi-square (Observed value)	7.83584
	Chi-square (Critical value)	3.84146
	DF	1
	p-value	0.00512204
	alpha	0.05
	Test interpretation:
	H0: The rows and the columns of the table are independent.
	Ha: There is a link between the rows and the columns of the table.
	As the computed p-value is lower than the significance level alpha=0.05, one should reject the null hypothesis H0, and accept the alternative hypothesis Ha.
	The risk to reject the null hypothesis H0 while it is true is lower than 0.51%.
	Test of independence between the rows and the columns (Chi-square with Yates' continuity correction):
	Chi-square (Observed value)	6.08754
	Chi-square (Critical value)	3.84146
	DF	1
	p-value (Two-tailed)	0.0136139
	alpha	0.05
	Test interpretation:
	H0: The rows and the columns of the table are independent.
	Ha: There is a link between the rows and the columns of the table.
	As the computed p-value is lower than the significance level alpha=0.05, one should reject the null hypothesis H0, and accept the alternative hypothesis Ha.
	The risk to reject the null hypothesis H0 while it is true is lower than 1.36%.
	Fisher's exact test:
	p-value (Two-tailed)	0.00813814
	alpha	0.05
	Test interpretation:
	H0: The rows and the columns of the table are independent.
	Ha: There is a link between the rows and the columns of the table.
	As the computed p-value is lower than the significance level alpha=0.05, one should reject the null hypothesis H0, and accept the alternative hypothesis Ha.
	The risk to reject the null hypothesis H0 while it is true is lower than 0.81%.
	Test of independence between the rows and the columns (Wilks' G²):
	Wilks' G² (Observed value)	8.14381
	Wilks' G² (Critical value)	3.84146
	DF	1
	p-value	0.00432083
	alpha	0.05
	Test interpretation:
	H0: The rows and the columns of the table are independent.
	Ha: There is a link between the rows and the columns of the table.
	As the computed p-value is lower than the significance level alpha=0.05, one should reject the null hypothesis H0, and accept the alternative hypothesis Ha.
	The risk to reject the null hypothesis H0 while it is true is lower than 0.43%.
	Association coefficients (1):
	Coefficient	Value
	Pearson's Phi	0.460195
	Contingency coefficient	0.418052
	Cramer's V	0.460195
	Tschuprow's T	0.460195
	Goodman and Kruskal tau (R/C)	0.211779
	Goodman and Kruskal tau (C/R)	0.211779
	Cohen's kappa	0.457478
	Yule's Q	0.764706
	Yule's Y	0.465042
	Association coefficients (2):
	Coefficient	Value	Standard deviation	Lower bound 95%	Upper bound 95%
	Goodman and Kruskal Gamma	0.764706	0.156285	0.458393	1.07102
	Kendall's tau	0.460195	0.145514	0.174994	0.745396
	Stuart's tau	0.455807	0.145186	0.171248	0.740366
	Somers' D (R/C)	0.464286	0.146414	0.17732	0.751251
	Somers' D (C/R)	0.45614	0.145235	0.171484	0.740796
	Theil's U (R/C)	0.158855	0.104727	-0.0464063	0.364115
	Theil's U (C/R)	0.160897	0.105841	-0.0465487	0.368342
	Theil's U (Symmetric)	0.159869	0.105254	-0.0464252	0.366163
	Log(Odds ratio)	2.0149	0.721515	0.600759	3.42905
	Odds ratio	7.5		1.8235	30.8472
