# Supplementary material for: Comparison of the dose-response pharmacodynamic profiles of detemir and glargine in severely obese patients with type 2 diabetes: A single-blind, randomised cross-over trial
Source: PLoS One. 2018 Aug 16;13(8):e0202007. doi: 10.1371/journal.pone.0202007 (PMC6095527; doi:10.1371/journal.pone.0202007)
Supplement: S1 Dataset — (ZIP) [file pone.0202007.s007.zip › S6_Dataset C-Peptide.xlsx]

## Sheet: C-Peptide
Subject	Insulin Type	Insulin Dose	Period	Study	0	2	4	6	9	12	15	18	21	24	27	30
1	DET	HD	2	DETHD	1	0.7	0.7	0.4	0.35	0.3	0.35	0.4	0.35	0.3	0.4	0.5
2	DET	HD	3	DETHD	0.9	0.7	0.5	0.3	0.3	0.3	0.3	0.3	0.3	0.3	0.3	0.3
3	DET	HD	3	DETHD	1.4	1.1	1.5	1.1	1	0.7	0.8	1.1	0.5	1.3	1.3	1.3
4	DET	HD	4	DETHD	1.3	1.3	1.9	1.7	1.7	1.5	1.6	1	1.3	1.5	1.9	2
6	DET	HD	4	DETHD	4.9	3.5	3.7	3.4	3.3	2.9	2.1	2.2	2	2.8	3.1	4.2
7	DET	HD	2	DETHD	2.6	2.4	2.1	1.7	1.6	1.6	1.4	1.4	1.6	2.1	2.1	2.7
9	DET	HD	2	DETHD	2.1	2.9	2.2	2.1	2	1.8	1.1	0.7	1	1.1	1.8	2.1
10	DET	HD	3	DETHD	1.1	1.3	0.8	0.7	0.8	0.9	1	0.9	1	0.8	1	1.3
11	DET	HD	2	DETHD	3.5	2.9	2.1	1.5	2	1.2	1.3	0.9	1.4	1.7	2.1	1.9
1	DET	LD	1	DETLD	1.5	1	1.2	0.9	0.8	0.7	0.6	0.5	0.5	0.5	0.7	0.9
2	DET	LD	2	DETLD	1	0.6	0.4	0.5	0.4	0.3	0.3	0.3	0.3	0.3	0.3	0.3
3	DET	LD	1	DETLD	1.2	1.6	1.3	1.3	1.2	1.1	1.15	1.2	1.3	1.4	1.45	1.5
4	DET	LD	2	DETLD	1	2.6	1.9	2	3	2.4	2.2	1.8	2.1	3.1	3.9	3.4
6	DET	LD	1	DETLD	6.8	5.7	5.9	4.5	3.7	4.1	3	3.3	4.6	3.9	3.7	4
7	DET	LD	1	DETLD	2.4	2.4	1.7	1.8	1.4	1.4	1.2	1.6	2.2	2.4	2.5	2.8
8	DET	LD	1	DETLD	3.5	2.4	2.4	1.8	2.8	3.5	3.7	3.3	2.4	2.1	2.2	2.3
10	DET	LD	2	DETLD	0.7	1.6	1.2	0.9	1.2	1	1.1	1.3	1.3	1.4	1.7	2.1
11	DET	LD	1	DETLD	4	2.5	2.2	2.1	1.9	1.5	1.1	1.2	1.7	1.6	1.7	1.8
1	GLA	HD	4	GLAHD	1.6	1.1	1	0.7	0.5	0.3	0.3	0.3	0.5	0.7	0.6	0.9
2	GLA	HD	4	GLAHD	1.2	0.8	0.6	0.4	0.3	0.3	0.3	0.3	0.3	0.3	0.3	0.4
3	GLA	HD	2	GLAHD	1.7	2	1.3	1	1	1.1	0.9	0.7	1.2	0.9	0.7	1
4	GLA	HD	3	GLAHD	2.1	1.8	1.9	2.5	3.1	1.6	1.4	1.1	1.4	1.4	1.2	1.7
6	GLA	HD	3	GLAHD	4.6	4.3	3.5	3.8	3.2	2.7	2.4	2.2	2.7	2	2.6	3.2
7	GLA	HD	3	GLAHD	3.1	2.7	2	2	1.4	1.3	1.4	1.2	1.1	1.4	1.3
9	GLA	HD	3	GLAHD	2.5	2.4	3.1	2.9	2.6	1.2	0.8	0.7	0.8	1.1	2	2.5
10	GLA	HD	4	GLAHD	1.2	0.5	0.7	1.1	0.8	0.8	0.9	1.1	1.1	1	0.9	1
11	GLA	HD	3	GLAHD	3.3	2.8	2.2	2.1	1.6	1.3	0.7	1	1.2	1.3	0.8	2.9
1	GLA	LD	3	GLALD	0.8	0.7	0.6	0.4	0.5	0.9	0.8	1.2	1.2	0.9	0.9	0.8
2	GLA	LD	1	GLALD	0.9	0.8	0.6	0.5	0.4	0.3	0.3	0.3	0.3	0.3	0.35	0.4
3	GLA	LD	4	GLALD	1.5	1.2	1.6	1.2	1.4	1.3	1.5	1.4	1.4	1	1	1.1
4	GLA	LD	1	GLALD	1.8	1.7	3.2	3.1	3	2.4	1.9	1.9	2	2.1	2.5	2.6
6	GLA	LD	2	GLALD	5.3	4.4	3.5	3.6	3.5	3.4	2.7	2.3	2.5	2.9	3.3	4
8	GLA	LD	2	GLALD	1.9	2	2.1	2.4	2.7	2.5	2.6	2.1	1.5	1.3	0.7	1.3
9	GLA	LD	4	GLALD	2.4	2.6	2.6	1.9	2.2	1.8	1.3	1.7	2.6	3.4	3.6	3.8
10	GLA	LD	1	GLALD	1.6	1	1.6	1.4	1	1.3	1.1	1	1.4	1.3	1.6	1.1
11	GLA	LD	4	GLALD	3.6	2	1.9	1.7	2.3	2.1	2.1	1.9	2.1	2.3	2.1	1.7

## Sheet: C-Peptide mean change
Subject	Insulin Type	Insulin Dose	Period	Study	0	2	4	6	9	12	15	18	21	24	27	30	Mean change	Mean change 1
1	DET	HD	2	DETHD		-0.3	-0.3	-0.6		-0.7		-0.6		-0.7	-0.6	-0.5	-0.5375	-0.59
2	DET	HD	3	DETHD		-0.2	-0.4	-0.6	-0.6	-0.6	-0.6	-0.6	-0.6	-0.6	-0.6	-0.6	-0.545455	-0.56
3	DET	HD	3	DETHD		-0.3	0.1	-0.3	-0.4	-0.7	-0.6	-0.3	-0.9	-0.1	-0.1	-0.1	-0.336364	-0.353333
4	DET	HD	4	DETHD		0	0.6	0.4	0.4	0.2	0.3	-0.3	0	0.2	0.6	0.7	0.281818	0.276667
6	DET	HD	4	DETHD		-1.4	-1.2	-1.5	-1.6	-2	-2.8	-2.7	-2.9	-2.1	-1.8	-0.7	-1.88182	-1.93333
7	DET	HD	2	DETHD		-0.2	-0.5	-0.9	-1	-1	-1.2	-1.2	-1	-0.5	-0.5	0.1	-0.718182	-0.736667
9	DET	HD	2	DETHD		0.8	0.1	0	-0.1	-0.3	-1	-1.4	-1.1	-1	-0.3	0	-0.390909	-0.46
10	DET	HD	3	DETHD		0.2	-0.3	-0.4	-0.3	-0.2	-0.1	-0.2	-0.1	-0.3	-0.1	0.2	-0.145455	-0.143333
11	DET	HD	2	DETHD		-0.6	-1.4	-2	-1.5	-2.3	-2.2	-2.6	-2.1	-1.8	-1.4	-1.6	-1.77273	-1.81667
1	DET	LD	1	DETLD		-0.5	-0.3	-0.6		-0.8		-1		-1		-0.6	-0.685714	-0.773333
2	DET	LD	2	DETLD		-0.4	-0.6	-0.5		-0.7		-0.7		-0.7		-0.7	-0.614286	-0.66
3	DET	LD	1	DETLD		0.4	0.1	0.1		-0.1		0		0.2		0.3	0.142857	0.12
4	DET	LD	2	DETLD		1.6	0.9	1	2	1.4	1.2	0.8	1.1	2.1	2.9	2.4	1.58182	1.62333
6	DET	LD	1	DETLD		-1.1	-0.9	-2.3	-3.1	-2.7	-3.8	-3.5	-2.2	-2.9	-3.1	-2.8	-2.58182	-2.69667
7	DET	LD	1	DETLD		0	-0.7	-0.6	-1	-1	-1.2	-0.8	-0.2	0	0.1	0.4	-0.454545	-0.456667
8	DET	LD	1	DETLD		-1.1	-1.1	-1.7	-0.7	0	0.2	-0.2	-1.1	-1.4	-1.3	-1.2	-0.872727	-0.83
10	DET	LD	2	DETLD		0.9	0.5	0.2	0.5	0.3	0.4	0.6	0.6	0.7	1	1.4	0.645455	0.656667
11	DET	LD	1	DETLD		-1.5	-1.8	-1.9	-2.1	-2.5	-2.9	-2.8	-2.3	-2.4	-2.3	-2.2	-2.24545	-2.29667
1	GLA	HD	4	GLAHD		-0.5	-0.6	-0.9	-1.1	-1.3	-1.3	-1.3	-1.1	-0.9	-1	-0.7	-0.972727	-1.00333
2	GLA	HD	4	GLAHD		-0.4	-0.6	-0.8	-0.9	-0.9	-0.9	-0.9	-0.9	-0.9	-0.9	-0.8	-0.809091	-0.83
3	GLA	HD	2	GLAHD		0.3	-0.4	-0.7	-0.7	-0.6	-0.8	-1	-0.5	-0.8	-1	-0.7	-0.627273	-0.663333
4	GLA	HD	3	GLAHD		-0.3	-0.2	0.4	1	-0.5	-0.7	-1	-0.7	-0.7	-0.9	-0.4	-0.363636	-0.396667
6	GLA	HD	3	GLAHD		-0.3	-1.1	-0.8	-1.4	-1.9	-2.2	-2.4	-1.9	-2.6	-2	-1.4	-1.63636	-1.72667
7	GLA	HD	3	GLAHD		-0.4	-1.1	-1.1	-1.7	-1.8	-1.7	-1.9	-2	-1.7	-1.8		-1.52	-1.43333
9	GLA	HD	3	GLAHD		-0.1	0.6	0.4	0.1	-1.3	-1.7	-1.8	-1.7	-1.4	-0.5	0	-0.672727	-0.77
10	GLA	HD	4	GLAHD		-0.7	-0.5	-0.1	-0.4	-0.4	-0.3	-0.1	-0.1	-0.2	-0.3	-0.2	-0.3	-0.286667
11	GLA	HD	3	GLAHD		-0.5	-1.1	-1.2	-1.7	-2	-2.6	-2.3	-2.1	-2	-2.5	-0.4	-1.67273	-1.74667
1	GLA	LD	3	GLALD		-0.1	-0.2	-0.4	-0.3	0.1	0	0.4	0.4	0.1	0.1	0	0.00909091	0.0333333
2	GLA	LD	1	GLALD		-0.1	-0.3	-0.4		-0.6		-0.6		-0.6		-0.5	-0.442857	-0.513333
3	GLA	LD	4	GLALD		-0.3	0.1	-0.3	-0.1	-0.2	0	-0.1	-0.1	-0.5	-0.5	-0.4	-0.218182	-0.223333
4	GLA	LD	1	GLALD		-0.1	1.4	1.3	1.2	0.6	0.1	0.1	0.2	0.3	0.7	0.8	0.6	0.573333
6	GLA	LD	2	GLALD		-0.9	-1.8	-1.7	-1.8	-1.9	-2.6	-3	-2.8	-2.4	-2	-1.3	-2.01818	-2.07333
8	GLA	LD	2	GLALD		0.1	0.2	0.5	0.8	0.6	0.7	0.2	-0.4	-0.6	-1.2	-0.6	0.0272727	0.00333333
9	GLA	LD	4	GLALD		0.2	0.2	-0.5	-0.2	-0.6	-1.1	-0.7	0.2	1	1.2	1.4	0.1	0.113333
10	GLA	LD	1	GLALD		-0.6	0	-0.2	-0.6	-0.3	-0.5	-0.6	-0.2	-0.3	0	-0.5	-0.345455	-0.353333
11	GLA	LD	4	GLALD		-1.6	-1.7	-1.9	-1.3	-1.5	-1.5	-1.7	-1.5	-1.3	-1.5	-1.9	-1.58182	-1.56667

## Sheet: Desc_HID
1	0	0
2	0	0
3	0	0
4	0	0
5	0	0
6	0	0
7	0	0
8	0	0
9	0	0
10	0	0
11	0	0
12	0	0
13	0	0
14	0	0
15	0	0
16	0	0
17	0	0
18	0	0
19	0	0
20	0	0
21	0	0
22	0	0
23	0	0
24	0	0
25	0	0
26	0	0
27	0	0
28	0	0
29	0	0
30	0	0
31	0	0
32	0	0
33	0	0
34	0	0
35	0	0
36	0	0
37	0	0
38	0	0
39	0	0
40	0	0
41	0	0
42	0	0
43	0	0
44	0	0
45	0	0
46	0	0
47	0	0
48	0	0
49	0	0
50	0	0
51	0	0
52	0	0
53	0	0
54	0	0
55	0	0
56	0	0
57	0	0
58	0	0
59	0	0
60	0	0
61	0	0
62	0	0
63	0	0
64	0	0
65	0	0
66	0	0
67	0	0
68	0	0
69	0	0
70	0	0
71	0	0
72	0	0
73	0	0
74	0	0
75	0	0
76	0	0
77	0	0
78	0	0
79	0	0
80	0	0
81	0	0
82	0	0
83	0	0
84	0	0
85	0	0
86	0	0
87	0	0
88	0	0
89	0	0
90	0	0
91	0	0
92	0	0
93	0	0
94	0	0
95	0	0
96	0	0
97	0	0
98	0	0
99	0	0
100	0	0
101	0	0
102	0	0
103	0	0
104	0	0
105	0	0
106	0	0
107	0	0
108	0	0
109	0	0
110	0	0
111	0	0
112	0	0
113	0	0
114	0	0
115	0	0
116	0	0
117	0	0
118	0	0
119	0	0
120	0	0
121	0	0
122	0	0
123	0	0
124	0	0
125	0	0
126	0	0
127	0	0
128	0	0
129	0	0
130	0	0
131	0	0
132	0	0
133	0	0
134	0	0
135	0	0
136	0	0
137	0	0
138	0	0
139	0	0
140	0	0
141	0	0
142	0	0
143	0	0
144	0	0
145	0	0
146	0	0
147	0	0
148	0	0
149	0	0
150	0	0
151	0	0
152	0	0
153	0	0
154	0	0
155	0	0
156	0	0
157	0	0
158	0	0
159	0	0
160	0	0
161	0	0
162	0	0
163	0	0
164	0	0
165	0	0
166	0	0
167	0	0
168	0	0
169	0	0
170	0	0
171	0	0
172	0	0
173	0	0
174	0	0
175	0	0
176	0	0
177	0	0
178	0	0
179	0	0
180	0	0
181	0	0
182	0	0
183	0	0
184	0	0
185	0	0
186	0	0
187	0	0
188	0	0
189	0	0
190	0	0
191	0	0
192	0	0
193	0	0
194	0	0
195	0	0
196	0	0
197	0	0
198	0	0
199	0	0
200	0	0
201	0	0
202	0	0
203	0	0
204	0	0
205	0	0
206	0	0
207	0	0
208	0	0
209	0	0
210	0	0
211	0	0
212	0	0
213	0	0
214	0	0
215	0	0
216	0	0
217	0	0
218	0	0
219	0	0
220	0	0
221	0	0
222	0	0
223	0	0
224	0	0
225	0	0
226	0	0
227	0	0
228	0	0
229	0	0
230	0	0
231	0	0
232	0	0
233	0	0
234	0	0
235	0	0
236	0	0
237	0	0
238	0	0
239	0	0
240	0	0
241	0	0
242	0	0
243	0	0
244	0	0
245	0	0
246	0	0
247	0	0
248	0	0
249	0	0
250	0	0
251	0	0
252	0	0
253	0	0
254	0	0
255	0	0
256	0	0
257	0	0
258	0	0
259	0	0
260	0	0
261	0	0
262	0	0
263	0	0
264	0	0
265	0	0
266	0	0
267	0	0
268	0	0
269	0	0
270	0	0
271	0	0
272	0	0
273	0	0
274	0	0
275	0	0
276	0	0
277	0	0
278	0	0
279	0	0
280	0	0
281	0	0
282	0	0
283	0	0
284	0	0
285	0	0
286	0	0
287	0	0
288	0	0
289	0	0
290	0	0
291	0	0
292	0	0
293	0	0
294	0	0
295	0	0
296	0	0
297	0	0
298	0	0
299	0	0
300	0	0
301	0	0
302	0	0
303	0	0
304	0	0
305	0	0
306	0	0
307	0	0
308	0	0
309	0	0
310	0	0
311	0	0
312	0	0
313	0	0
314	0	0
315	0	0
316	0	0
317	0	0
318	0	0
319	0	0
320	0	0
321	0	0
322	0	0
323	0	0
324	0	0
325	0	0
326	0	0
327	0	0
328	0	0
329	0	0
330	0	0
331	0	0
332	0	0
333	0	0
334	0	0
335	0	0
336	0	0
337	0	0
338	0	0
339	0	0
340	0	0
341	0	0
342	0	0
343	0	0
344	0	0
345	0	0
346	0	0
347	0	0
348	0	0
349	0	0
350	0	0
351	0	0
352	0	0
353	0	0
354	0	0
355	0	0
356	0	0
357	0	0
358	0	0
359	0	0
360	0	0
361	0	0
362	0	0
363	0	0
364	0	0
365	0	0
366	0	0
367	0	0
368	0	0
369	0	0
370	0	0
371	0	0
372	0	0
373	0	0
374	0	0
375	0	0
376	0	0
377	0	0
378	0	0
379	0	0
380	0	0
381	0	0
382	0	0
383	0	0
384	0	0
385	0	0
386	0	0
387	0	0
388	0	0
389	0	0
390	0	0
391	0	0
392	0	0
393	0	0
394	0	0
395	0	0
396	0	0
397	0	0
398	0	0
399	0	0
400	0	0
401	0	0
402	0	0
403	0	0
404	0	0
405	0	0
406	0	0
407	0	0
408	0	0
409	0	0
410	0	0
411	0	0
412	0	0
413	0	0
414	0	0
415	0	0
416	0	0
417	0	0
418	0	0
419	0	0
420	0	0
421	0	0
422	0	0
423	0	0
424	0	0
425	0	0
426	0	0
427	0	0
428	0	0
429	0	0
430	0	0
431	0	0
432	0	0
433	0	0
434	0	0
435	0	0
436	0	0
437	0	0
438	0	0
439	0	0
440	0	0
441	0	0
442	0	0
443	0	0
444	0	0
445	0	0
446	0	0
447	0	0
448	0	0
449	0	0
450	0	0
451	0	0
452	0	0
453	0	0
454	0	0
455	0	0
456	0	0
457	0	0
458	0	0
459	0	0
460	0	0
461	0	0
462	0	0
463	0	0
464	0	0
465	0	0
466	0	0
467	0	0
468	0	0
469	0	0
470	0	0
471	0	0
472	0	0
473	0	0
474	0	0
475	0	0
476	0	0
477	0	0
478	0	0
479	0	0
480	0	0
481	0	0
482	0	0
483	0	0
484	0	0
485	0	0
486	0	0
487	0	0
488	0	0
489	0	0
490	0	0
491	0	0
492	0	0
493	0	0
494	0	0
495	0	0
496	0	0
497	0	0
498	0	0
499	0	0
500	0	0
501	0	0
502	0	0
503	0	0
504	0	0
505	0	0
506	0	0
507	0	0
508	0	0
509	0	0
510	0	0
511	0	0
512	0	0
513	0	0
514	0	0
515	0	0
516	0	0
517	0	0
518	0	0
519	0	0
520	0	0
521	0	0
522	0	0
523	0	0
524	0	0
525	0	0
526	0	0
527	0	0
528	0	0
529	0	0
530	0	0
531	0	0
532	0	0
533	0	0
534	0	0
535	0	0
536	0	0
537	0	0
538	0	0
539	0	0
540	0	0
541	0	0
542	0	0
543	0	0
544	0	0
545	0	0
546	0	0
547	0	0
548	0	0
549	0	0
550	0	0
551	0	0
552	0	0
553	0	0
554	0	0
555	0	0
556	0	0
557	0	0
558	0	0
559	0	0
560	0	0
561	0	0
562	0	0
563	0	0
564	0	0
565	0	0
566	0	0
567	0	0
568	0	0
569	0	0
570	0	0
571	0	0
572	0	0
573	0	0
574	0	0
575	0	0
576	0	0
577	0	0
578	0	0
579	0	0
580	0	0
581	0	0
582	0	0
583	0	0
584	0	0
585	0	0
586	0	0
587	0	0
588	0	0
589	0	0
590	0	0
591	0	0
592	0	0
593	0	0
594	0	0
595	0	0
596	0	0
597	0	0
598	0	0
599	0	0
600	0	0
601	0	0
602	0	0
603	0	0
604	0	0
605	0	0
606	0	0
607	0	0
608	0	0
609	0	0
610	0	0
611	0	0
612	0	0
613	0	0
614	0	0
615	0	0
616	0	0
617	0	0
618	0	0
619	0	0
620	0	0
621	0	0
622	0	0
623	0	0
624	0	0
625	0	0
626	0	0
627	0	0
628	0	0
629	0	0
630	0	0
631	0	0
632	0	0
633	0	0
634	0	0
635	0	0
636	0	0
637	0	0
638	0	0
639	0	0
640	0	0
641	0	0
642	0	0
643	0	0
644	0	0
645	0	0
646	0	0
647	0	0
648	0	0
649	0	0
650	0	0
651	0	0
652	0	0
653	0	0
654	0	0
655	0	0
656	0	0
657	0	0
658	0	0
659	0	0
660	0	0
661	0	0
662	0	0
663	0	0
664	0	0
665	0	0
666	0	0
667	0	0
668	0	0
669	0	0
670	0	0
671	0	0
672	0	0
673	0	0
674	0	0
675	0	0
676	0	0
677	0	0
678	0	0
679	0	0
680	0	0
681	0	0
682	0	0
683	0	0
684	0	0
685	0	0
686	0	0
687	0	0
688	0	0
689	0	0
690	0	0
691	0	0
692	0	0
693	0	0
694	0	0
695	0	0
696	0	0
697	0	0
698	0	0
699	0	0
700	0	0

## Sheet: Desc_HID1
1	0	0
2	0	0
3	0	0
4	0	0
5	0	0
6	0	0
7	0	0
8	0	0
9	0	0
10	0	0
11	0	0
12	0	0
13	0	0
14	0	0
15	0	0
16	0	0
17	0	0
18	0	0
19	0	0
20	0	0
21	0	0
22	0	0
23	0	0
24	0	0
25	0	0
26	0	0
27	0	0
28	0	0
29	0	0
30	0	0
31	0	0
32	0	0
33	0	0
34	0	0
35	0	0
36	0	0
37	0	0
38	0	0
39	0	0
40	0	0
41	0	0
42	0	0
43	0	0
44	0	0
45	0	0
46	0	0
47	0	0
48	0	0
49	0	0
50	0	0
51	0	0
52	0	0
53	0	0
54	0	0
55	0	0
56	0	0
57	0	0
58	0	0
59	0	0
60	0	0
61	0	0
62	0	0
63	0	0
64	0	0
65	0	0
66	0	0
67	0	0
68	0	0
69	0	0
70	0	0
71	0	0
72	0	0
73	0	0
74	0	0
75	0	0
76	0	0
77	0	0
78	0	0
79	0	0
80	0	0
81	0	0
82	0	0
83	0	0
84	0	0
85	0	0
86	0	0
87	0	0
88	0	0
89	0	0
90	0	0
91	0	0
92	0	0
93	0	0
94	0	0
95	0	0
96	0	0
97	0	0
98	0	0
99	0	0
100	0	0
101	0	0
102	0	0
103	0	0
104	0	0
105	0	0
106	0	0
107	0	0
108	0	0
109	0	0
110	0	0
111	0	0
112	0	0
113	0	0
114	0	0
115	0	0
116	0	0
117	0	0
118	0	0
119	0	0
120	0	0
121	0	0
122	0	0
123	0	0
124	0	0
125	0	0
126	0	0
127	0	0
128	0	0
129	0	0
130	0	0
131	0	0
132	0	0
133	0	0
134	0	0
135	0	0
136	0	0
137	0	0
138	0	0
139	0	0
140	0	0
141	0	0
142	0	0
143	0	0
144	0	0
145	0	0
146	0	0
147	0	0
148	0	0
149	0	0
150	0	0
151	0	0
152	0	0
153	0	0
154	0	0
155	0	0
156	0	0
157	0	0
158	0	0
159	0	0
160	0	0
161	0	0
162	0	0
163	0	0
164	0	0
165	0	0
166	0	0
167	0	0
168	0	0
169	0	0
170	0	0
171	0	0
172	0	0
173	0	0
174	0	0
175	0	0
176	0	0
177	0	0
178	0	0
179	0	0
180	0	0
181	0	0
182	0	0
183	0	0
184	0	0
185	0	0
186	0	0
187	0	0
188	0	0
189	0	0
190	0	0
191	0	0
192	0	0
193	0	0
194	0	0
195	0	0
196	0	0
197	0	0
198	0	0
199	0	0
200	0	0
201	0	0
202	0	0
203	0	0
204	0	0
205	0	0
206	0	0
207	0	0
208	0	0
209	0	0
210	0	0
211	0	0
212	0	0
213	0	0
214	0	0
215	0	0
216	0	0
217	0	0
218	0	0
219	0	0
220	0	0
221	0	0
222	0	0
223	0	0
224	0	0
225	0	0
226	0	0
227	0	0
228	0	0
229	0	0
230	0	0
231	0	0
232	0	0
233	0	0
234	0	0
235	0	0
236	0	0
237	0	0
238	0	0
239	0	0
240	0	0
241	0	0
242	0	0
243	0	0
244	0	0
245	0	0
246	0	0
247	0	0
248	0	0
249	0	0
250	0	0
251	0	0
252	0	0
253	0	0
254	0	0
255	0	0
256	0	0
257	0	0
258	0	0
259	0	0
260	0	0
261	0	0
262	0	0
263	0	0
264	0	0
265	0	0
266	0	0
267	0	0
268	0	0
269	0	0
270	0	0
271	0	0
272	0	0
273	0	0
274	0	0
275	0	0
276	0	0
277	0	0
278	0	0
279	0	0
280	0	0
281	0	0
282	0	0
283	0	0
284	0	0
285	0	0
286	0	0
287	0	0
288	0	0
289	0	0
290	0	0
291	0	0
292	0	0
293	0	0
294	0	0
295	0	0
296	0	0
297	0	0
298	0	0
299	0	0
300	0	0
301	0	0
302	0	0
303	0	0
304	0	0
305	0	0
306	0	0
307	0	0
308	0	0
309	0	0
310	0	0
311	0	0
312	0	0
313	0	0
314	0	0
315	0	0
316	0	0
317	0	0
318	0	0
319	0	0
320	0	0
321	0	0
322	0	0
323	0	0
324	0	0
325	0	0
326	0	0
327	0	0
328	0	0
329	0	0
330	0	0
331	0	0
332	0	0
333	0	0
334	0	0
335	0	0
336	0	0
337	0	0
338	0	0
339	0	0
340	0	0
341	0	0
342	0	0
343	0	0
344	0	0
345	0	0
346	0	0
347	0	0
348	0	0
349	0	0
350	0	0
351	0	0
352	0	0
353	0	0
354	0	0
355	0	0
356	0	0
357	0	0
358	0	0
359	0	0
360	0	0
361	0	0
362	0	0
363	0	0
364	0	0
365	0	0
366	0	0
367	0	0
368	0	0
369	0	0
370	0	0
371	0	0
372	0	0
373	0	0
374	0	0
375	0	0
376	0	0
377	0	0
378	0	0
379	0	0
380	0	0
381	0	0
382	0	0
383	0	0
384	0	0
385	0	0
386	0	0
387	0	0
388	0	0
389	0	0
390	0	0
391	0	0
392	0	0
393	0	0
394	0	0
395	0	0
396	0	0
397	0	0
398	0	0
399	0	0
400	0	0
401	0	0
402	0	0
403	0	0
404	0	0
405	0	0
406	0	0
407	0	0
408	0	0
409	0	0
410	0	0
411	0	0
412	0	0
413	0	0
414	0	0
415	0	0
416	0	0
417	0	0
418	0	0
419	0	0
420	0	0
421	0	0
422	0	0
423	0	0
424	0	0
425	0	0
426	0	0
427	0	0
428	0	0
429	0	0
430	0	0
431	0	0
432	0	0
433	0	0
434	0	0
435	0	0
436	0	0
437	0	0
438	0	0
439	0	0
440	0	0
441	0	0
442	0	0
443	0	0
444	0	0
445	0	0
446	0	0
447	0	0
448	0	0
449	0	0
450	0	0
451	0	0
452	0	0
453	0	0
454	0	0
455	0	0
456	0	0
457	0	0
458	0	0
459	0	0
460	0	0
461	0	0
462	0	0
463	0	0
464	0	0
465	0	0
466	0	0
467	0	0
468	0	0
469	0	0
470	0	0
471	0	0
472	0	0
473	0	0
474	0	0
475	0	0
476	0	0
477	0	0
478	0	0
479	0	0
480	0	0
481	0	0
482	0	0
483	0	0
484	0	0
485	0	0
486	0	0
487	0	0
488	0	0
489	0	0
490	0	0
491	0	0
492	0	0
493	0	0
494	0	0
495	0	0
496	0	0
497	0	0
498	0	0
499	0	0
500	0	0
501	0	0
502	0	0
503	0	0
504	0	0
505	0	0
506	0	0
507	0	0
508	0	0
509	0	0
510	0	0
511	0	0
512	0	0
513	0	0
514	0	0
515	0	0
516	0	0
517	0	0
518	0	0
519	0	0
520	0	0
521	0	0
522	0	0
523	0	0
524	0	0
525	0	0
526	0	0
527	0	0
528	0	0
529	0	0
530	0	0
531	0	0
532	0	0
533	0	0
534	0	0
535	0	0
536	0	0
537	0	0
538	0	0
539	0	0
540	0	0
541	0	0
542	0	0
543	0	0
544	0	0
545	0	0
546	0	0
547	0	0
548	0	0
549	0	0
550	0	0
551	0	0
552	0	0
553	0	0
554	0	0
555	0	0
556	0	0
557	0	0
558	0	0
559	0	0
560	0	0
561	0	0
562	0	0
563	0	0
564	0	0
565	0	0
566	0	0
567	0	0
568	0	0
569	0	0
570	0	0
571	0	0
572	0	0
573	0	0
574	0	0
575	0	0
576	0	0
577	0	0
578	0	0
579	0	0
580	0	0
581	0	0
582	0	0
583	0	0
584	0	0
585	0	0
586	0	0
587	0	0
588	0	0
589	0	0
590	0	0
591	0	0
592	0	0
593	0	0
594	0	0
595	0	0
596	0	0
597	0	0
598	0	0
599	0	0
600	0	0
601	0	0
602	0	0
603	0	0
604	0	0
605	0	0
606	0	0
607	0	0
608	0	0
609	0	0
610	0	0
611	0	0
612	0	0
613	0	0
614	0	0
615	0	0
616	0	0
617	0	0
618	0	0
619	0	0
620	0	0
621	0	0
622	0	0
623	0	0
624	0	0
625	0	0
626	0	0
627	0	0
628	0	0
629	0	0
630	0	0
631	0	0
632	0	0
633	0	0
634	0	0
635	0	0
636	0	0
637	0	0
638	0	0
639	0	0
640	0	0
641	0	0
642	0	0
643	0	0
644	0	0
645	0	0
646	0	0
647	0	0
648	0	0
649	0	0
650	0	0
651	0	0
652	0	0
653	0	0
654	0	0
655	0	0
656	0	0
657	0	0
658	0	0
659	0	0
660	0	0
661	0	0
662	0	0
663	0	0
664	0	0
665	0	0
666	0	0
667	0	0
668	0	0
669	0	0
670	0	0
671	0	0
672	0	0
673	0	0
674	0	0
675	0	0
676	0	0
677	0	0
678	0	0
679	0	0
680	0	0
681	0	0
682	0	0
683	0	0
684	0	0
685	0	0
686	0	0
687	0	0
688	0	0
689	0	0
690	0	0
691	0	0
692	0	0
693	0	0
694	0	0
695	0	0
696	0	0
697	0	0
698	0	0
699	0	0
700	0	0

## Sheet: Desc_HID2
1	0	0
2	0	0
3	0	0
4	0	0
5	0	0
6	0	0
7	0	0
8	0	0
9	0	0
10	0	0
11	0	0
12	0	0
13	0	0
14	0	0
15	0	0
16	0	0
17	0	0
18	0	0
19	0	0
20	0	0
21	0	0
22	0	0
23	0	0
24	0	0
25	0	0
26	0	0
27	0	0
28	0	0
29	0	0
30	0	0
31	0	0
32	0	0
33	0	0
34	0	0
35	0	0
36	0	0
37	0	0
38	0	0
39	0	0
40	0	0
41	0	0
42	0	0
43	0	0
44	0	0
45	0	0
46	0	0
47	0	0
48	0	0
49	0	0
50	0	0
51	0	0
52	0	0
53	0	0
54	0	0
55	0	0
56	0	0
57	0	0
58	0	0
59	0	0
60	0	0
61	0	0
62	0	0
63	0	0
64	0	0
65	0	0
66	0	0
67	0	0
68	0	0
69	0	0
70	0	0
71	0	0
72	0	0
73	0	0
74	0	0
75	0	0
76	0	0
77	0	0
78	0	0
79	0	0
80	0	0
81	0	0
82	0	0
83	0	0
84	0	0
85	0	0
86	0	0
87	0	0
88	0	0
89	0	0
90	0	0
91	0	0
92	0	0
93	0	0
94	0	0
95	0	0
96	0	0
97	0	0
98	0	0
99	0	0
100	0	0
101	0	0
102	0	0
103	0	0
104	0	0
105	0	0
106	0	0
107	0	0
108	0	0
109	0	0
110	0	0
111	0	0
112	0	0
113	0	0
114	0	0
115	0	0
116	0	0
117	0	0
118	0	0
119	0	0
120	0	0
121	0	0
122	0	0
123	0	0
124	0	0
125	0	0
126	0	0
127	0	0
128	0	0
129	0	0
130	0	0
131	0	0
132	0	0
133	0	0
134	0	0
135	0	0
136	0	0
137	0	0
138	0	0
139	0	0
140	0	0
141	0	0
142	0	0
143	0	0
144	0	0
145	0	0
146	0	0
147	0	0
148	0	0
149	0	0
150	0	0
151	0	0
152	0	0
153	0	0
154	0	0
155	0	0
156	0	0
157	0	0
158	0	0
159	0	0
160	0	0
161	0	0
162	0	0
163	0	0
164	0	0
165	0	0
166	0	0
167	0	0
168	0	0
169	0	0
170	0	0
171	0	0
172	0	0
173	0	0
174	0	0
175	0	0
176	0	0
177	0	0
178	0	0
179	0	0
180	0	0
181	0	0
182	0	0
183	0	0
184	0	0
185	0	0
186	0	0
187	0	0
188	0	0
189	0	0
190	0	0
191	0	0
192	0	0
193	0	0
194	0	0
195	0	0
196	0	0
197	0	0
198	0	0
199	0	0
200	0	0
201	0	0
202	0	0
203	0	0
204	0	0
205	0	0
206	0	0
207	0	0
208	0	0
209	0	0
210	0	0
211	0	0
212	0	0
213	0	0
214	0	0
215	0	0
216	0	0
217	0	0
218	0	0
219	0	0
220	0	0
221	0	0
222	0	0
223	0	0
224	0	0
225	0	0
226	0	0
227	0	0
228	0	0
229	0	0
230	0	0
231	0	0
232	0	0
233	0	0
234	0	0
235	0	0
236	0	0
237	0	0
238	0	0
239	0	0
240	0	0
241	0	0
242	0	0
243	0	0
244	0	0
245	0	0
246	0	0
247	0	0
248	0	0
249	0	0
250	0	0
251	0	0
252	0	0
253	0	0
254	0	0
255	0	0
256	0	0
257	0	0
258	0	0
259	0	0
260	0	0
261	0	0
262	0	0
263	0	0
264	0	0
265	0	0
266	0	0
267	0	0
268	0	0
269	0	0
270	0	0
271	0	0
272	0	0
273	0	0
274	0	0
275	0	0
276	0	0
277	0	0
278	0	0
279	0	0
280	0	0
281	0	0
282	0	0
283	0	0
284	0	0
285	0	0
286	0	0
287	0	0
288	0	0
289	0	0
290	0	0
291	0	0
292	0	0
293	0	0
294	0	0
295	0	0
296	0	0
297	0	0
298	0	0
299	0	0
300	0	0
301	0	0
302	0	0
303	0	0
304	0	0
305	0	0
306	0	0
307	0	0
308	0	0
309	0	0
310	0	0
311	0	0
312	0	0
313	0	0
314	0	0
315	0	0
316	0	0
317	0	0
318	0	0
319	0	0
320	0	0
321	0	0
322	0	0
323	0	0
324	0	0
325	0	0
326	0	0
327	0	0
328	0	0
329	0	0
330	0	0
331	0	0
332	0	0
333	0	0
334	0	0
335	0	0
336	0	0
337	0	0
338	0	0
339	0	0
340	0	0
341	0	0
342	0	0
343	0	0
344	0	0
345	0	0
346	0	0
347	0	0
348	0	0
349	0	0
350	0	0
351	0	0
352	0	0
353	0	0
354	0	0
355	0	0
356	0	0
357	0	0
358	0	0
359	0	0
360	0	0
361	0	0
362	0	0
363	0	0
364	0	0
365	0	0
366	0	0
367	0	0
368	0	0
369	0	0
370	0	0
371	0	0
372	0	0
373	0	0
374	0	0
375	0	0
376	0	0
377	0	0
378	0	0
379	0	0
380	0	0
381	0	0
382	0	0
383	0	0
384	0	0
385	0	0
386	0	0
387	0	0
388	0	0
389	0	0
390	0	0
391	0	0
392	0	0
393	0	0
394	0	0
395	0	0
396	0	0
397	0	0
398	0	0
399	0	0
400	0	0
401	0	0
402	0	0
403	0	0
404	0	0
405	0	0
406	0	0
407	0	0
408	0	0
409	0	0
410	0	0
411	0	0
412	0	0
413	0	0
414	0	0
415	0	0
416	0	0
417	0	0
418	0	0
419	0	0
420	0	0
421	0	0
422	0	0
423	0	0
424	0	0
425	0	0
426	0	0
427	0	0
428	0	0
429	0	0
430	0	0
431	0	0
432	0	0
433	0	0
434	0	0
435	0	0
436	0	0
437	0	0
438	0	0
439	0	0
440	0	0
441	0	0
442	0	0
443	0	0
444	0	0
445	0	0
446	0	0
447	0	0
448	0	0
449	0	0
450	0	0
451	0	0
452	0	0
453	0	0
454	0	0
455	0	0
456	0	0
457	0	0
458	0	0
459	0	0
460	0	0
461	0	0
462	0	0
463	0	0
464	0	0
465	0	0
466	0	0
467	0	0
468	0	0
469	0	0
470	0	0
471	0	0
472	0	0
473	0	0
474	0	0
475	0	0
476	0	0
477	0	0
478	0	0
479	0	0
480	0	0
481	0	0
482	0	0
483	0	0
484	0	0
485	0	0
486	0	0
487	0	0
488	0	0
489	0	0
490	0	0
491	0	0
492	0	0
493	0	0
494	0	0
495	0	0
496	0	0
497	0	0
498	0	0
499	0	0
500	0	0
501	0	0
502	0	0
503	0	0
504	0	0
505	0	0
506	0	0
507	0	0
508	0	0
509	0	0
510	0	0
511	0	0
512	0	0
513	0	0
514	0	0
515	0	0
516	0	0
517	0	0
518	0	0
519	0	0
520	0	0
521	0	0
522	0	0
523	0	0
524	0	0
525	0	0
526	0	0
527	0	0
528	0	0
529	0	0
530	0	0
531	0	0
532	0	0
533	0	0
534	0	0
535	0	0
536	0	0
537	0	0
538	0	0
539	0	0
540	0	0
541	0	0
542	0	0
543	0	0
544	0	0
545	0	0
546	0	0
547	0	0
548	0	0
549	0	0
550	0	0
551	0	0
552	0	0
553	0	0
554	0	0
555	0	0
556	0	0
557	0	0
558	0	0
559	0	0
560	0	0
561	0	0
562	0	0
563	0	0
564	0	0
565	0	0
566	0	0
567	0	0
568	0	0
569	0	0
570	0	0
571	0	0
572	0	0
573	0	0
574	0	0
575	0	0
576	0	0
577	0	0
578	0	0
579	0	0
580	0	0
581	0	0
582	0	0
583	0	0
584	0	0
585	0	0
586	0	0
587	0	0
588	0	0
589	0	0
590	0	0
591	0	0
592	0	0
593	0	0
594	0	0
595	0	0
596	0	0
597	0	0
598	0	0
599	0	0
600	0	0
601	0	0
602	0	0
603	0	0
604	0	0
605	0	0
606	0	0
607	0	0
608	0	0
609	0	0
610	0	0
611	0	0
612	0	0
613	0	0
614	0	0
615	0	0
616	0	0
617	0	0
618	0	0
619	0	0
620	0	0
621	0	0
622	0	0
623	0	0
624	0	0
625	0	0
626	0	0
627	0	0
628	0	0
629	0	0
630	0	0
631	0	0
632	0	0
633	0	0
634	0	0
635	0	0
636	0	0
637	0	0
638	0	0
639	0	0
640	0	0
641	0	0
642	0	0
643	0	0
644	0	0
645	0	0
646	0	0
647	0	0
648	0	0
649	0	0
650	0	0
651	0	0
652	0	0
653	0	0
654	0	0
655	0	0
656	0	0
657	0	0
658	0	0
659	0	0
660	0	0
661	0	0
662	0	0
663	0	0
664	0	0
665	0	0
666	0	0
667	0	0
668	0	0
669	0	0
670	0	0
671	0	0
672	0	0
673	0	0
674	0	0
675	0	0
676	0	0
677	0	0
678	0	0
679	0	0
680	0	0
681	0	0
682	0	0
683	0	0
684	0	0
685	0	0
686	0	0
687	0	0
688	0	0
689	0	0
690	0	0
691	0	0
692	0	0
693	0	0
694	0	0
695	0	0
696	0	0
697	0	0
698	0	0
699	0	0
700	0	0

## Sheet: Desc_HID3
1	0	0
2	0	0
3	0	0
4	0	0
5	0	0
6	0	0
7	0	0
8	0	0
9	0	0
10	0	0
11	0	0
12	0	0
13	0	0
14	0	0
15	0	0
16	0	0
17	0	0
18	0	0
19	0	0
20	0	0
21	0	0
22	0	0
23	0	0
24	0	0
25	0	0
26	0	0
27	0	0
28	0	0
29	0	0
30	0	0
31	0	0
32	0	0
33	0	0
34	0	0
35	0	0
36	0	0
37	0	0
38	0	0
39	0	0
40	0	0
41	0	0
42	0	0
43	0	0
44	0	0
45	0	0
46	0	0
47	0	0
48	0	0
49	0	0
50	0	0
51	0	0
52	0	0
53	0	0
54	0	0
55	0	0
56	0	0
57	0	0
58	0	0
59	0	0
60	0	0
61	0	0
62	0	0
63	0	0
64	0	0
65	0	0
66	0	0
67	0	0
68	0	0
69	0	0
70	0	0
71	0	0
72	0	0
73	0	0
74	0	0
75	0	0
76	0	0
77	0	0
78	0	0
79	0	0
80	0	0
81	0	0
82	0	0
83	0	0
84	0	0
85	0	0
86	0	0
87	0	0
88	0	0
89	0	0
90	0	0
91	0	0
92	0	0
93	0	0
94	0	0
95	0	0
96	0	0
97	0	0
98	0	0
99	0	0
100	0	0
101	0	0
102	0	0
103	0	0
104	0	0
105	0	0
106	0	0
107	0	0
108	0	0
109	0	0
110	0	0
111	0	0
112	0	0
113	0	0
114	0	0
115	0	0
116	0	0
117	0	0
118	0	0
119	0	0
120	0	0
121	0	0
122	0	0
123	0	0
124	0	0
125	0	0
126	0	0
127	0	0
128	0	0
129	0	0
130	0	0
131	0	0
132	0	0
133	0	0
134	0	0
135	0	0
136	0	0
137	0	0
138	0	0
139	0	0
140	0	0
141	0	0
142	0	0
143	0	0
144	0	0
145	0	0
146	0	0
147	0	0
148	0	0
149	0	0
150	0	0
151	0	0
152	0	0
153	0	0
154	0	0
155	0	0
156	0	0
157	0	0
158	0	0
159	0	0
160	0	0
161	0	0
162	0	0
163	0	0
164	0	0
165	0	0
166	0	0
167	0	0
168	0	0
169	0	0
170	0	0
171	0	0
172	0	0
173	0	0
174	0	0
175	0	0
176	0	0
177	0	0
178	0	0
179	0	0
180	0	0
181	0	0
182	0	0
183	0	0
184	0	0
185	0	0
186	0	0
187	0	0
188	0	0
189	0	0
190	0	0
191	0	0
192	0	0
193	0	0
194	0	0
195	0	0
196	0	0
197	0	0
198	0	0
199	0	0
200	0	0
201	0	0
202	0	0
203	0	0
204	0	0
205	0	0
206	0	0
207	0	0
208	0	0
209	0	0
210	0	0
211	0	0
212	0	0
213	0	0
214	0	0
215	0	0
216	0	0
217	0	0
218	0	0
219	0	0
220	0	0
221	0	0
222	0	0
223	0	0
224	0	0
225	0	0
226	0	0
227	0	0
228	0	0
229	0	0
230	0	0
231	0	0
232	0	0
233	0	0
234	0	0
235	0	0
236	0	0
237	0	0
238	0	0
239	0	0
240	0	0
241	0	0
242	0	0
243	0	0
244	0	0
245	0	0
246	0	0
247	0	0
248	0	0
249	0	0
250	0	0
251	0	0
252	0	0
253	0	0
254	0	0
255	0	0
256	0	0
257	0	0
258	0	0
259	0	0
260	0	0
261	0	0
262	0	0
263	0	0
264	0	0
265	0	0
266	0	0
267	0	0
268	0	0
269	0	0
270	0	0
271	0	0
272	0	0
273	0	0
274	0	0
275	0	0
276	0	0
277	0	0
278	0	0
279	0	0
280	0	0
281	0	0
282	0	0
283	0	0
284	0	0
285	0	0
286	0	0
287	0	0
288	0	0
289	0	0
290	0	0
291	0	0
292	0	0
293	0	0
294	0	0
295	0	0
296	0	0
297	0	0
298	0	0
299	0	0
300	0	0
301	0	0
302	0	0
303	0	0
304	0	0
305	0	0
306	0	0
307	0	0
308	0	0
309	0	0
310	0	0
311	0	0
312	0	0
313	0	0
314	0	0
315	0	0
316	0	0
317	0	0
318	0	0
319	0	0
320	0	0
321	0	0
322	0	0
323	0	0
324	0	0
325	0	0
326	0	0
327	0	0
328	0	0
329	0	0
330	0	0
331	0	0
332	0	0
333	0	0
334	0	0
335	0	0
336	0	0
337	0	0
338	0	0
339	0	0
340	0	0
341	0	0
342	0	0
343	0	0
344	0	0
345	0	0
346	0	0
347	0	0
348	0	0
349	0	0
350	0	0
351	0	0
352	0	0
353	0	0
354	0	0
355	0	0
356	0	0
357	0	0
358	0	0
359	0	0
360	0	0
361	0	0
362	0	0
363	0	0
364	0	0
365	0	0
366	0	0
367	0	0
368	0	0
369	0	0
370	0	0
371	0	0
372	0	0
373	0	0
374	0	0
375	0	0
376	0	0
377	0	0
378	0	0
379	0	0
380	0	0
381	0	0
382	0	0
383	0	0
384	0	0
385	0	0
386	0	0
387	0	0
388	0	0
389	0	0
390	0	0
391	0	0
392	0	0
393	0	0
394	0	0
395	0	0
396	0	0
397	0	0
398	0	0
399	0	0
400	0	0
401	0	0
402	0	0
403	0	0
404	0	0
405	0	0
406	0	0
407	0	0
408	0	0
409	0	0
410	0	0
411	0	0
412	0	0
413	0	0
414	0	0
415	0	0
416	0	0
417	0	0
418	0	0
419	0	0
420	0	0
421	0	0
422	0	0
423	0	0
424	0	0
425	0	0
426	0	0
427	0	0
428	0	0
429	0	0
430	0	0
431	0	0
432	0	0
433	0	0
434	0	0
435	0	0
436	0	0
437	0	0
438	0	0
439	0	0
440	0	0
441	0	0
442	0	0
443	0	0
444	0	0
445	0	0
446	0	0
447	0	0
448	0	0
449	0	0
450	0	0
451	0	0
452	0	0
453	0	0
454	0	0
455	0	0
456	0	0
457	0	0
458	0	0
459	0	0
460	0	0
461	0	0
462	0	0
463	0	0
464	0	0
465	0	0
466	0	0
467	0	0
468	0	0
469	0	0
470	0	0
471	0	0
472	0	0
473	0	0
474	0	0
475	0	0
476	0	0
477	0	0
478	0	0
479	0	0
480	0	0
481	0	0
482	0	0
483	0	0
484	0	0
485	0	0
486	0	0
487	0	0
488	0	0
489	0	0
490	0	0
491	0	0
492	0	0
493	0	0
494	0	0
495	0	0
496	0	0
497	0	0
498	0	0
499	0	0
500	0	0
501	0	0
502	0	0
503	0	0
504	0	0
505	0	0
506	0	0
507	0	0
508	0	0
509	0	0
510	0	0
511	0	0
512	0	0
513	0	0
514	0	0
515	0	0
516	0	0
517	0	0
518	0	0
519	0	0
520	0	0
521	0	0
522	0	0
523	0	0
524	0	0
525	0	0
526	0	0
527	0	0
528	0	0
529	0	0
530	0	0
531	0	0
532	0	0
533	0	0
534	0	0
535	0	0
536	0	0
537	0	0
538	0	0
539	0	0
540	0	0
541	0	0
542	0	0
543	0	0
544	0	0
545	0	0
546	0	0
547	0	0
548	0	0
549	0	0
550	0	0
551	0	0
552	0	0
553	0	0
554	0	0
555	0	0
556	0	0
557	0	0
558	0	0
559	0	0
560	0	0
561	0	0
562	0	0
563	0	0
564	0	0
565	0	0
566	0	0
567	0	0
568	0	0
569	0	0
570	0	0
571	0	0
572	0	0
573	0	0
574	0	0
575	0	0
576	0	0
577	0	0
578	0	0
579	0	0
580	0	0
581	0	0
582	0	0
583	0	0
584	0	0
585	0	0
586	0	0
587	0	0
588	0	0
589	0	0
590	0	0
591	0	0
592	0	0
593	0	0
594	0	0
595	0	0
596	0	0
597	0	0
598	0	0
599	0	0
600	0	0
601	0	0
602	0	0
603	0	0
604	0	0
605	0	0
606	0	0
607	0	0
608	0	0
609	0	0
610	0	0
611	0	0
612	0	0
613	0	0
614	0	0
615	0	0
616	0	0
617	0	0
618	0	0
619	0	0
620	0	0
621	0	0
622	0	0
623	0	0
624	0	0
625	0	0
626	0	0
627	0	0
628	0	0
629	0	0
630	0	0
631	0	0
632	0	0
633	0	0
634	0	0
635	0	0
636	0	0
637	0	0
638	0	0
639	0	0
640	0	0
641	0	0
642	0	0
643	0	0
644	0	0
645	0	0
646	0	0
647	0	0
648	0	0
649	0	0
650	0	0
651	0	0
652	0	0
653	0	0
654	0	0
655	0	0
656	0	0
657	0	0
658	0	0
659	0	0
660	0	0
661	0	0
662	0	0
663	0	0
664	0	0
665	0	0
666	0	0
667	0	0
668	0	0
669	0	0
670	0	0
671	0	0
672	0	0
673	0	0
674	0	0
675	0	0
676	0	0
677	0	0
678	0	0
679	0	0
680	0	0
681	0	0
682	0	0
683	0	0
684	0	0
685	0	0
686	0	0
687	0	0
688	0	0
689	0	0
690	0	0
691	0	0
692	0	0
693	0	0
694	0	0
695	0	0
696	0	0
697	0	0
698	0	0
699	0	0
700	0	0

## Sheet: Mixed Models_HID
	Insulin Type-DET	-0.608969
	Insulin Type-GLA	-0.697228
	Insulin Dose-HD	-0.816602
	Insulin Dose-LD	-0.489594

## Sheet: Repeated measures ANOVA_HID
	Insulin Dose-HD	-0.272222
	Insulin Dose-LD	-0.283333

## Sheet: Repeated measures ANOVA_HID1
	Insulin Dose-HD	-0.461111
	Insulin Dose-LD	-0.333333

## Sheet: Repeated measures ANOVA_HID2
	Insulin Dose-HD	-0.594444
	Insulin Dose-LD	-0.55

[truncated: 62 more sheets: ANOVA_HID, ANOVA_HID1, Mixed Models_HID3, Mixed Models_HID4, Mixed Models_HID5, Mixed Models1_HID1, Desc1_HID, Desc1_HID1, Desc1_HID2, Desc1_HID3, ANOVA_HID4, ANOVA_HID5, ANOVA_HID6, ANOVA_HID7, Mixed Models_HID6, Desc1_HID4, Desc1_HID5, Desc1_HID6, Desc1_HID7, Desc1_HID8 …]
