# Supplementary material for: Comparison of the dose-response pharmacodynamic profiles of detemir and glargine in severely obese patients with type 2 diabetes: A single-blind, randomised cross-over trial
Source: PLoS One. 2018 Aug 16;13(8):e0202007. doi: 10.1371/journal.pone.0202007 (PMC6095527; doi:10.1371/journal.pone.0202007)
Supplement: S1 Dataset — (ZIP) [file pone.0202007.s007.zip › S8_Dataset Insulin pharmakokinetics.xlsx]

## Sheet: Ins conc
Subject	Insulin Type	Insulin dose	Group	Period	0	2	4	6	9	12	15	18	21	24	27	30	Cmax	C30/Cmax
1	DET	HD	DETHD	2	25	7070	11400	19800	21000	22200	17700	13200	11260	9320	7045	4770	22200	0.214865
2	DET	HD	DETHD	3	25	6890	11000	18600	19800	17900	11800	8480	7990	5870	4330	2580	19800	0.130303
3	DET	HD	DETHD	3	25	7570	11100	18300	23400	17800	12700	9100	8330	4770	3920	3200	23400	0.136752
4	DET	HD	DETHD	4	165	1890	3060	5690	9800	10700	7760	6860	5560	3740	3260	2280	10700	0.213084
6	DET	HD	DETHD	4	25	9030	11500	13400	13000	12000	9780	6300	5480	3050	2390	1650	13400	0.123134
7	DET	HD	DETHD	2	25	6390	14200	16700	22400	14300	11100	7570	4840	4060	2270	1130	22400	0.0504464
9	DET	HD	DETHD	2	2700	3340	5510	6700	9950	10900	8660	7580	5090	4750	4260	2350	10900	0.215596
10	DET	HD	DETHD	3				20200	20300	19700	12700	8390	8060	4850	3600	2350	20300	0.115764
11	DET	HD	DETHD	2	25	9930	19100	19500	13000	11300	10300	5890	2630	3630	2220	1120	19500	0.0574359
1	DET	LD	DETLD	1	226	2830	4050	6120	6120	8330	8285	8240	6390	4540	3545	2550	8330	0.306122
2	DET	LD	DETLD	2	25	3170	5480	8670	8265	7860	6325	4790	3785	2780	1889.5	999	8670	0.115225
3	DET	LD	DETLD	1	25	4350	10300	11100	9660	8220	6380	4540	3795	3050	2440	1830	11100	0.164865
4	DET	LD	DETLD	2	1790	7710	12100	19000	20500	19100	12600	9430	5910	4800	4340	3020	20500	0.147317
6	DET	LD	DETLD	1	25	6380	7140	9120	8270	5180	4570	3550	2340	1770	1600	989	9120	0.108443
7	DET	LD	DETLD	1	25	3680	7550	8990	9660	7950	4880	4050	2130	1190	992	674	9660	0.0697723
8	DET	LD	DETLD	1	136	3080	6960	10600	9980	4650	4520	3910	2490	2240	2150	1350	10600	0.127358
9	DET	LD	DETLD	1	25	2180	3010	5550	8920	7090	4630	4570	3330	2230	1770	1040	8920	0.116592
10	DET	LD	DETLD	2	25	1970	6780	7030	9860	8040	6450	4170	2360	2210	1500	1040	9860	0.105477
11	DET	LD	DETLD	1	25	6380	10700	7270	7450	4220	4090	3260	2120	1060	975	591	10700	0.0552336
1	GLA	HD	GLAHD	4	0	60.9	122	176	231	274	248	228	161	154	103	146	274	0.532847
2	GLA	HD	GLAHD	4	0	126	217	230	240	266	234	183	188	204	170	141	266	0.530075
3	GLA	HD	GLAHD	2	0	200	267	370	378	387	355	284	315	277	265	256	387	0.661499
4	GLA	HD	GLAHD	3	0	62.7	107	142	141	199	237	207	154	206	202	161	237	0.679325
6	GLA	HD	GLAHD	3	0	183	248	320	377	364	309	322	295	248	219	178	377	0.472149
7	GLA	HD	GLAHD	3	0	122	186	229	251	266	253	237	198	140	156		266	0.586466
9	GLA	HD	GLAHD	3	0	103	107	136	200	233	210	203	170	197	118	125	233	0.536481
10	GLA	HD	GLAHD	4	0	87.3	100	102	122	115	122	103	94.3	90.2	73.8	73.8	122	0.604918
11	GLA	HD	GLAHD	3	0	175	208	208	221	253	235	230	234	203	205.5	208	253	0.822134
1	GLA	LD	GLALD	3	0	35.6	86.1	89.3	103	111	116	97.4	88.5	82	80.4	70.8	116	0.610345
2	GLA	LD	GLALD	1	0	90	128	138		139		114		87.8		81.4	139	0.585612
3	GLA	LD	GLALD	4	0	59.4	91.4	93	85.2	68.3	76.7	80.7	80.9	123	103	104	123	0.845528
4	GLA	LD	GLALD	1	0	88.3	100	108	125	129	159	155	138	127	108	102	159	0.641509
6	GLA	LD	GLALD	2	0	223	237	240	260	211	164	132	99.1	72.2	65.8	64.4	260	0.247692
8	GLA	LD	GLALD	2	0	129	185	181	182	186	183	152	156	146	152	142	186	0.763441
9	GLA	LD	GLALD	4	0	32.5	53.9	85.7	107	132	105	76	70.9	49.7	45.2	49.3	132	0.373485
10	GLA	LD	GLALD	1	0	68.2	97.3	87.8	110	108	106	87.1	106	85.6	76	75.4	110	0.685455
					0	2	4	6	9	12	15	18	21	24	27	30
			Mean	DET LD	232.7	4153.33	7407	9345	9868.5	8064	6273	5051	3465	2587	2120.15	1408.3	0.142707
				DET HD	376.875	6513.75	10858.8	15432.2	16961.1	15200	11388.9	8152.22	6582.22	4893.33	3699.44	2381.11	0.140387
				GLA LD	0	90.75	122.337	127.85	138.886	135.537	129.957	111.775	105.629	96.6625	90.0571	86.1625	0.620384
				GLA HD	0	124.433	173.556	212.556	240.111	261.889	244.778	221.889	201.033	191.022	168.033	161.1	0.615146
			SD	DET LD	551.418	2101.23	2910.49	3843.81	3930.72	4185.18	2571.28	2066.85	1556.05	1260.69	1078.9	809.944
				DET HD	939.962	2700.16	4917.81	5629.33	5458.7	4305.52	2913.56	2162.95	2555.48	1857.6	1504.28	1124.68
				GLA LD	0	61.9742	59.9833	56.0368	61.5648	45.0231	38.8241	31.5356	30.9271	32.2225	34.6839	29.0167
				GLA HD	0	51.7101	65.6032	87.5544	89.2335	81.1672	64.1361	61.6815	70.0481	56.2912	61.5618	54.8345
			SE	DET LD	174.374	700.409	920.378	1215.52	1243	1323.47	813.109	653.594	492.067	398.665	341.177	256.127
				DET HD	332.327	954.65	1738.71	1876.44	1819.57	1435.17	971.185	720.985	851.828	619.2	501.427	374.894
				GLA LD	0	21.9112	21.2073	19.812	23.2693	15.9181	14.6741	11.1495	11.6893	11.3924	13.1093	10.259
				GLA HD	0	17.2367	21.8677	29.1848	29.7445	27.0557	21.3787	20.5605	23.3494	18.7637	20.5206	19.3869

## Sheet: Desc1_HID4
1	1.24928	0.10696
2	1.24857	0.156091
3	1.24785	0.10696
4	1.24714	0.156091
5	1.24642	0.10696
6	1.24571	0.156091
7	1.24499	0.10696
8	1.24428	0.156091
9	1.24356	0.10696
10	1.24285	0.156091
11	1.24213	0.10696
12	1.24142	0.156091
13	1.2407	0.10696
14	1.23999	0.156091
15	1.23927	0.10696
16	1.23856	0.156091
17	1.23784	0.10696
18	1.23712	0.156091
19	1.23641	0.10696
20	1.23569	0.156091
21	1.23498	0.10696
22	1.23426	0.156091
23	1.23355	0.10696
24	1.23283	0.156091
25	1.23212	0.10696
26	1.2314	0.156091
27	1.23069	0.10696
28	1.22997	0.156091
29	1.22926	0.10696
30	1.22854	0.156091
31	1.22783	0.10696
32	1.22711	0.156091
33	1.22639	0.10696
34	1.22568	0.156091
35	1.22496	0.10696
36	1.22425	0.156091
37	1.22353	0.10696
38	1.22282	0.156091
39	1.2221	0.10696
40	1.22139	0.156091
41	1.22067	0.10696
42	1.21996	0.156091
43	1.21924	0.10696
44	1.21853	0.156091
45	1.21781	0.10696
46	1.2171	0.156091
47	1.21638	0.10696
48	1.21567	0.156091
49	1.21495	0.10696
50	1.21423	0.156091
51	1.21352	0.10696
52	1.2128	0.156091
53	1.21209	0.10696
54	1.21137	0.156091
55	1.21066	0.10696
56	1.20994	0.156091
57	1.20923	0.10696
58	1.20851	0.156091
59	1.2078	0.10696
60	1.20708	0.156091
61	1.20637	0.10696
62	1.20565	0.156091
63	1.20494	0.10696
64	1.20422	0.156091
65	1.20351	0.10696
66	1.20279	0.156091
67	1.20207	0.10696
68	1.20136	0.156091
69	1.20064	0.10696
70	1.19993	0.156091
71	1.19921	0.10696
72	1.1985	0.156091
73	1.19778	0.10696
74	1.19707	0.156091
75	1.19635	0.10696
76	1.19564	0.156091
77	1.19492	0.10696
78	1.19421	0.156091
79	1.19349	0.10696
80	1.19278	0.156091
81	1.19206	0.10696
82	1.19134	0.156091
83	1.19063	0.10696
84	1.18991	0.156091
85	1.1892	0.10696
86	1.18848	0.156091
87	1.18777	0.10696
88	1.18705	0.156091
89	1.18634	0.10696
90	1.18562	0.156091
91	1.18491	0.10696
92	1.18419	0.156091
93	1.18348	0.10696
94	1.18276	0.156091
95	1.18205	0.10696
96	1.18133	0.156091
97	1.18062	0.10696
98	1.1799	0.156091
99	1.17918	0.10696
100	1.17847	0.156091
101	1.17775	0.10696
102	1.17704	0.156091
103	1.17632	0.10696
104	1.17561	0.156091
105	1.17489	0.10696
106	1.17418	0.156091
107	1.17346	0.10696
108	1.17275	0.156091
109	1.17203	0.10696
110	1.17132	0.156091
111	1.1706	0.10696
112	1.16989	0.156091
113	1.16917	0.10696
114	1.16845	0.156091
115	1.16774	0.10696
116	1.16702	0.156091
117	1.16631	0.10696
118	1.16559	0.156091
119	1.16488	0.10696
120	1.16416	0.156091
121	1.16345	0.10696
122	1.16273	0.156091
123	1.16202	0.10696
124	1.1613	0.156091
125	1.16059	0.10696
126	1.15987	0.156091
127	1.15916	0.10696
128	1.15844	0.156091
129	1.15773	0.10696
130	1.15701	0.156091
131	1.15629	0.10696
132	1.15558	0.156091
133	1.15486	0.10696
134	1.15415	0.156091
135	1.15343	0.10696
136	1.15272	0.156091
137	1.152	0.10696
138	1.15129	0.156091
139	1.15057	0.10696
140	1.14986	0.156091
141	1.14914	0.10696
142	1.14843	0.156091
143	1.14771	0.10696
144	1.147	0.156091
145	1.14628	0.10696
146	1.14557	0.156091
147	1.14485	0.10696
148	1.14413	0.156091
149	1.14342	0.10696
150	1.1427	0.156091
151	1.14199	0.10696
152	1.14127	0.156091
153	1.14056	0.10696
154	1.13984	0.156091
155	1.13913	0.10696
156	1.13841	0.156091
157	1.1377	0.10696
158	1.13698	0.156091
159	1.13627	0.10696
160	1.13555	0.156091
161	1.13484	0.10696
162	1.13412	0.156091
163	1.1334	0.10696
164	1.13269	0.156091
165	1.13197	0.10696
166	1.13126	0.156091
167	1.13054	0.10696
168	1.12983	0.156091
169	1.12911	0.10696
170	1.1284	0.156091
171	1.12768	0.10696
172	1.12697	0.156091
173	1.12625	0.10696
174	1.12554	0.156091
175	1.12482	0.10696
176	1.12411	0.156091
177	1.12339	0.10696
178	1.12268	0.156091
179	1.12196	0.10696
180	1.12124	0.156091
181	1.12053	0.10696
182	1.11981	0.156091
183	1.1191	0.10696
184	1.11838	0.156091
185	1.11767	0.10696
186	1.11695	0.156091
187	1.11624	0.10696
188	1.11552	0.156091
189	1.11481	0.10696
190	1.11409	0.156091
191	1.11338	0.10696
192	1.11266	0.156091
193	1.11195	0.10696
194	1.11123	0.156091
195	1.11052	0.10696
196	1.1098	0.156091
197	1.10908	0.10696
198	1.10837	0.156091
199	1.10765	0.10696
200	1.10694	0.156091
201	1.10622	0.10696
202	1.10551	0.156091
203	1.10479	0.10696
204	1.10408	0.156091
205	1.10336	0.10696
206	1.10265	0.156091
207	1.10193	0.10696
208	1.10122	0.156091
209	1.1005	0.10696
210	1.09979	0.156091
211	1.09907	0.10696
212	1.09835	0.156091
213	1.09764	0.10696
214	1.09692	0.156091
215	1.09621	0.10696
216	1.09549	0.156091
217	1.09478	0.10696
218	1.09406	0.156091
219	1.09335	0.10696
220	1.09263	0.156091
221	1.09192	0.10696
222	1.0912	0.156091
223	1.09049	0.10696
224	1.08977	0.156091
225	1.08906	0.10696
226	1.08834	0.156091
227	1.08763	0.10696
228	1.08691	0.156091
229	1.08619	0.10696
230	1.08548	0.156091
231	1.08476	0.10696
232	1.08405	0.156091
233	1.08333	0.10696
234	1.08262	0.156091
235	1.0819	0.10696
236	1.08119	0.156091
237	1.08047	0.10696
238	1.07976	0.156091
239	1.07904	0.10696
240	1.07833	0.156091
241	1.07761	0.10696
242	1.0769	0.156091
243	1.07618	0.10696
244	1.07546	0.156091
245	1.07475	0.10696
246	1.07403	0.156091
247	1.07332	0.10696
248	1.0726	0.156091
249	1.07189	0.10696
250	1.07117	0.156091
251	1.07046	0.10696
252	1.06974	0.156091
253	1.06903	0.10696
254	1.06831	0.156091
255	1.0676	0.10696
256	1.06688	0.156091
257	1.06617	0.10696
258	1.06545	0.156091
259	1.06474	0.10696
260	1.06402	0.156091
261	1.0633	0.10696
262	1.06259	0.156091
263	1.06187	0.10696
264	1.06116	0.156091
265	1.06044	0.10696
266	1.05973	0.156091
267	1.05901	0.10696
268	1.0583	0.156091
269	1.05758	0.10696
270	1.05687	0.156091
271	1.05615	0.10696
272	1.05544	0.156091
273	1.05472	0.10696
274	1.05401	0.156091
275	1.05329	0.10696
276	1.05258	0.156091
277	1.05186	0.10696
278	1.05114	0.156091
279	1.05043	0.10696
280	1.04971	0.156091
281	1.049	0.10696
282	1.04828	0.156091
283	1.04757	0.10696
284	1.04685	0.156091
285	1.04614	0.10696
286	1.04542	0.156091
287	1.04471	0.10696
288	1.04399	0.156091
289	1.04328	0.10696
290	1.04256	0.156091
291	1.04185	0.10696
292	1.04113	0.156091
293	1.04041	0.10696
294	1.0397	0.156091
295	1.03898	0.10696
296	1.03827	0.156091
297	1.03755	0.10696
298	1.03684	0.156091
299	1.03612	0.10696
300	1.03541	0.156091
301	1.03469	0.10696
302	1.03398	0.156091
303	1.03326	0.10696
304	1.03255	0.156091
305	1.03183	0.10696
306	1.03112	0.156091
307	1.0304	0.10696
308	1.02969	0.156091
309	1.02897	0.10696
310	1.02825	0.156091
311	1.02754	0.10696
312	1.02682	0.156091
313	1.02611	0.10696
314	1.02539	0.156091
315	1.02468	0.10696
316	1.02396	0.156091
317	1.02325	0.10696
318	1.02253	0.156091
319	1.02182	0.10696
320	1.0211	0.156091
321	1.02039	0.10696
322	1.01967	0.156091
323	1.01896	0.10696
324	1.01824	0.156091
325	1.01753	0.10696
326	1.01681	0.156091
327	1.01609	0.10696
328	1.01538	0.156091
329	1.01466	0.10696
330	1.01395	0.156091
331	1.01323	0.10696
332	1.01252	0.156091
333	1.0118	0.10696
334	1.01109	0.156091
335	1.01037	0.10696
336	1.00966	0.156091
337	1.00894	0.10696
338	1.00823	0.156091
339	1.00751	0.10696
340	1.0068	0.156091
341	1.00608	0.10696
342	1.00536	0.156091
343	1.00465	0.10696
344	1.00393	0.156091
345	1.00322	0.10696
346	1.0025	0.156091
347	1.00179	0.10696
348	1.00107	0.156091
349	1.00036	0.10696
350	0.999642	0.156091
351	0.998927	0.10696
352	0.998212	0.156091
353	0.997496	0.10696
354	0.996781	0.156091
355	0.996066	0.10696
356	0.995351	0.156091
357	0.994635	0.10696
358	0.99392	0.156091
359	0.993205	0.10696
360	0.992489	0.156091
361	0.991774	0.10696
362	0.991059	0.156091
363	0.990343	0.10696
364	0.989628	0.156091
365	0.988913	0.10696
366	0.988197	0.156091
367	0.987482	0.10696
368	0.986767	0.156091
369	0.986052	0.10696
370	0.985336	0.156091
371	0.984621	0.10696
372	0.983906	0.156091
373	0.98319	0.10696
374	0.982475	0.156091
375	0.98176	0.10696
376	0.981044	0.156091
377	0.980329	0.10696
378	0.979614	0.156091
379	0.978898	0.10696
380	0.978183	0.156091
381	0.977468	0.10696
382	0.976753	0.156091
383	0.976037	0.10696
384	0.975322	0.156091
385	0.974607	0.10696
386	0.973891	0.156091
387	0.973176	0.10696
388	0.972461	0.156091
389	0.971745	0.10696
390	0.97103	0.156091
391	0.970315	0.10696
392	0.969599	0.156091
393	0.968884	0.10696
394	0.968169	0.156091
395	0.967454	0.10696
396	0.966738	0.156091
397	0.966023	0.10696
398	0.965308	0.156091
399	0.964592	0.10696
400	0.963877	0.156091
401	0.963162	0.10696
402	0.962446	0.156091
403	0.961731	0.10696
404	0.961016	0.156091
405	0.9603	0.10696
406	0.959585	0.156091
407	0.95887	0.10696
408	0.958155	0.156091
409	0.957439	0.10696
410	0.956724	0.156091
411	0.956009	0.10696
412	0.955293	0.156091
413	0.954578	0.10696
414	0.953863	0.156091
415	0.953147	0.10696
416	0.952432	0.156091
417	0.951717	0.10696
418	0.951001	0.156091
419	0.950286	0.10696
420	0.949571	0.156091
421	0.948856	0.10696
422	0.94814	0.156091
423	0.947425	0.10696
424	0.94671	0.156091
425	0.945994	0.10696
426	0.945279	0.156091
427	0.944564	0.10696
428	0.943848	0.156091
429	0.943133	0.10696
430	0.942418	0.156091
431	0.941702	0.10696
432	0.940987	0.156091
433	0.940272	0.10696
434	0.939557	0.156091
435	0.938841	0.10696
436	0.938126	0.156091
437	0.937411	0.10696
438	0.936695	0.156091
439	0.93598	0.10696
440	0.935265	0.156091
441	0.934549	0.10696
442	0.933834	0.156091
443	0.933119	0.10696
444	0.932403	0.156091
445	0.931688	0.10696
446	0.930973	0.156091
447	0.930258	0.10696
448	0.929542	0.156091
449	0.928827	0.10696
450	0.928112	0.156091
451	0.927396	0.10696
452	0.926681	0.156091
453	0.925966	0.10696
454	0.92525	0.156091
455	0.924535	0.10696
456	0.92382	0.156091
457	0.923104	0.10696
458	0.922389	0.156091
459	0.921674	0.10696
460	0.920959	0.156091
461	0.920243	0.10696
462	0.919528	0.156091
463	0.918813	0.10696
464	0.918097	0.156091
465	0.917382	0.10696
466	0.916667	0.156091
467	0.915951	0.10696
468	0.915236	0.156091
469	0.914521	0.10696
470	0.913805	0.156091
471	0.91309	0.10696
472	0.912375	0.156091
473	0.91166	0.10696
474	0.910944	0.156091
475	0.910229	0.10696
476	0.909514	0.156091
477	0.908798	0.10696
478	0.908083	0.156091
479	0.907368	0.10696
480	0.906652	0.156091
481	0.905937	0.10696
482	0.905222	0.156091
483	0.904506	0.10696
484	0.903791	0.156091
485	0.903076	0.10696
486	0.902361	0.156091
487	0.901645	0.10696
488	0.90093	0.156091
489	0.900215	0.10696
490	0.899499	0.156091
491	0.898784	0.10696
492	0.898069	0.156091
493	0.897353	0.10696
494	0.896638	0.156091
495	0.895923	0.10696
496	0.895207	0.156091
497	0.894492	0.10696
498	0.893777	0.156091
499	0.893062	0.10696
500	0.892346	0.156091
501	0.891631	0.10696
502	0.890916	0.156091
503	0.8902	0.10696
504	0.889485	0.156091
505	0.88877	0.10696
506	0.888054	0.156091
507	0.887339	0.10696
508	0.886624	0.156091
509	0.885908	0.10696
510	0.885193	0.156091
511	0.884478	0.10696
512	0.883763	0.156091
513	0.883047	0.10696
514	0.882332	0.156091
515	0.881617	0.10696
516	0.880901	0.156091
517	0.880186	0.10696
518	0.879471	0.156091
519	0.878755	0.10696
520	0.87804	0.156091
521	0.877325	0.10696
522	0.876609	0.156091
523	0.875894	0.10696
524	0.875179	0.156091
525	0.874464	0.10696
526	0.873748	0.156091
527	0.873033	0.10696
528	0.872318	0.156091
529	0.871602	0.10696
530	0.870887	0.156091
531	0.870172	0.10696
532	0.869456	0.156091
533	0.868741	0.10696
534	0.868026	0.156091
535	0.86731	0.10696
536	0.866595	0.156091
537	0.86588	0.10696
538	0.865165	0.156091
539	0.864449	0.10696
540	0.863734	0.156091
541	0.863019	0.10696
542	0.862303	0.156091
543	0.861588	0.10696
544	0.860873	0.156091
545	0.860157	0.10696
546	0.859442	0.156091
547	0.858727	0.10696
548	0.858011	0.156091
549	0.857296	0.10696
550	0.856581	0.156091
551	0.855866	0.10696
552	0.85515	0.156091
553	0.854435	0.10696
554	0.85372	0.156091
555	0.853004	0.10696
556	0.852289	0.156091
557	0.851574	0.10696
558	0.850858	0.156091
559	0.850143	0.10696
560	0.849428	0.156091
561	0.848712	0.10696
562	0.847997	0.156091
563	0.847282	0.10696
564	0.846567	0.156091
565	0.845851	0.10696
566	0.845136	0.156091
567	0.844421	0.10696
568	0.843705	0.156091
569	0.84299	0.10696
570	0.842275	0.156091
571	0.841559	0.10696
572	0.840844	0.156091
573	0.840129	0.10696
574	0.839413	0.156091
575	0.838698	0.10696
576	0.837983	0.156091
577	0.837268	0.10696
578	0.836552	0.156091
579	0.835837	0.10696
580	0.835122	0.156091
581	0.834406	0.10696
582	0.833691	0.156091
583	0.832976	0.10696
584	0.83226	0.156091
585	0.831545	0.10696
586	0.83083	0.156091
587	0.830114	0.10696
588	0.829399	0.156091
589	0.828684	0.10696
590	0.827969	0.156091
591	0.827253	0.10696
592	0.826538	0.156091
593	0.825823	0.10696
594	0.825107	0.156091
595	0.824392	0.10696
596	0.823677	0.156091
597	0.822961	0.10696
598	0.822246	0.156091
599	0.821531	0.10696
600	0.820815	0.156091
601	0.8201	0.10696
602	0.819385	0.156091
603	0.81867	0.10696
604	0.817954	0.156091
605	0.817239	0.10696
606	0.816524	0.156091
607	0.815808	0.10696
608	0.815093	0.156091
609	0.814378	0.10696
610	0.813662	0.156091
611	0.812947	0.10696
612	0.812232	0.156091
613	0.811516	0.10696
614	0.810801	0.156091
615	0.810086	0.10696
616	0.809371	0.156091
617	0.808655	0.10696
618	0.80794	0.156091
619	0.807225	0.10696
620	0.806509	0.156091
621	0.805794	0.10696
622	0.805079	0.156091
623	0.804363	0.10696
624	0.803648	0.156091
625	0.802933	0.10696
626	0.802217	0.156091
627	0.801502	0.10696
628	0.800787	0.156091
629	0.800072	0.10696
630	0.799356	0.156091
631	0.798641	0.10696
632	0.797926	0.156091
633	0.79721	0.10696
634	0.796495	0.156091
635	0.79578	0.10696
636	0.795064	0.156091
637	0.794349	0.10696
638	0.793634	0.156091
639	0.792918	0.10696
640	0.792203	0.156091
641	0.791488	0.10696
642	0.790773	0.156091
643	0.790057	0.10696
644	0.789342	0.156091
645	0.788627	0.10696
646	0.787911	0.156091
647	0.787196	0.10696
648	0.786481	0.156091
649	0.785765	0.10696
650	0.78505	0.156091
651	0.784335	0.10696
652	0.783619	0.156091
653	0.782904	0.10696
654	0.782189	0.156091
655	0.781474	0.10696
656	0.780758	0.156091
657	0.780043	0.10696
658	0.779328	0.156091
659	0.778612	0.10696
660	0.777897	0.156091
661	0.777182	0.10696
662	0.776466	0.156091
663	0.775751	0.10696
664	0.775036	0.156091
665	0.77432	0.10696
666	0.773605	0.156091
667	0.77289	0.10696
668	0.772175	0.156091
669	0.771459	0.10696
670	0.770744	0.156091
671	0.770029	0.10696
672	0.769313	0.156091
673	0.768598	0.10696
674	0.767883	0.156091
675	0.767167	0.10696
676	0.766452	0.156091
677	0.765737	0.10696
678	0.765021	0.156091
679	0.764306	0.10696
680	0.763591	0.156091
681	0.762876	0.10696
682	0.76216	0.156091
683	0.761445	0.10696
684	0.76073	0.156091
685	0.760014	0.10696
686	0.759299	0.156091
687	0.758584	0.10696
688	0.757868	0.156091
689	0.757153	0.10696
690	0.756438	0.156091
691	0.755722	0.10696
692	0.755007	0.156091
693	0.754292	0.10696
694	0.753577	0.156091
695	0.752861	0.10696
696	0.752146	0.156091
697	0.751431	0.10696
698	0.750715	0.156091
699	0.75	0.10696
700	0.749285	0.156091

## Sheet: Desc1_HID5
1	1.24928	0.532847
2	1.24857	0.679325
3	1.24785	0.532847
4	1.24714	0.679325
5	1.24642	0.532847
6	1.24571	0.679325
7	1.24499	0.532847
8	1.24428	0.679325
9	1.24356	0.532847
10	1.24285	0.679325
11	1.24213	0.532847
12	1.24142	0.679325
13	1.2407	0.532847
14	1.23999	0.679325
15	1.23927	0.532847
16	1.23856	0.679325
17	1.23784	0.532847
18	1.23712	0.679325
19	1.23641	0.532847
20	1.23569	0.679325
21	1.23498	0.532847
22	1.23426	0.679325
23	1.23355	0.532847
24	1.23283	0.679325
25	1.23212	0.532847
26	1.2314	0.679325
27	1.23069	0.532847
28	1.22997	0.679325
29	1.22926	0.532847
30	1.22854	0.679325
31	1.22783	0.532847
32	1.22711	0.679325
33	1.22639	0.532847
34	1.22568	0.679325
35	1.22496	0.532847
36	1.22425	0.679325
37	1.22353	0.532847
38	1.22282	0.679325
39	1.2221	0.532847
40	1.22139	0.679325
41	1.22067	0.532847
42	1.21996	0.679325
43	1.21924	0.532847
44	1.21853	0.679325
45	1.21781	0.532847
46	1.2171	0.679325
47	1.21638	0.532847
48	1.21567	0.679325
49	1.21495	0.532847
50	1.21423	0.679325
51	1.21352	0.532847
52	1.2128	0.679325
53	1.21209	0.532847
54	1.21137	0.679325
55	1.21066	0.532847
56	1.20994	0.679325
57	1.20923	0.532847
58	1.20851	0.679325
59	1.2078	0.532847
60	1.20708	0.679325
61	1.20637	0.532847
62	1.20565	0.679325
63	1.20494	0.532847
64	1.20422	0.679325
65	1.20351	0.532847
66	1.20279	0.679325
67	1.20207	0.532847
68	1.20136	0.679325
69	1.20064	0.532847
70	1.19993	0.679325
71	1.19921	0.532847
72	1.1985	0.679325
73	1.19778	0.532847
74	1.19707	0.679325
75	1.19635	0.532847
76	1.19564	0.679325
77	1.19492	0.532847
78	1.19421	0.679325
79	1.19349	0.532847
80	1.19278	0.679325
81	1.19206	0.532847
82	1.19134	0.679325
83	1.19063	0.532847
84	1.18991	0.679325
85	1.1892	0.532847
86	1.18848	0.679325
87	1.18777	0.532847
88	1.18705	0.679325
89	1.18634	0.532847
90	1.18562	0.679325
91	1.18491	0.532847
92	1.18419	0.679325
93	1.18348	0.532847
94	1.18276	0.679325
95	1.18205	0.532847
96	1.18133	0.679325
97	1.18062	0.532847
98	1.1799	0.679325
99	1.17918	0.532847
100	1.17847	0.679325
101	1.17775	0.532847
102	1.17704	0.679325
103	1.17632	0.532847
104	1.17561	0.679325
105	1.17489	0.532847
106	1.17418	0.679325
107	1.17346	0.532847
108	1.17275	0.679325
109	1.17203	0.532847
110	1.17132	0.679325
111	1.1706	0.532847
112	1.16989	0.679325
113	1.16917	0.532847
114	1.16845	0.679325
115	1.16774	0.532847
116	1.16702	0.679325
117	1.16631	0.532847
118	1.16559	0.679325
119	1.16488	0.532847
120	1.16416	0.679325
121	1.16345	0.532847
122	1.16273	0.679325
123	1.16202	0.532847
124	1.1613	0.679325
125	1.16059	0.532847
126	1.15987	0.679325
127	1.15916	0.532847
128	1.15844	0.679325
129	1.15773	0.532847
130	1.15701	0.679325
131	1.15629	0.532847
132	1.15558	0.679325
133	1.15486	0.532847
134	1.15415	0.679325
135	1.15343	0.532847
136	1.15272	0.679325
137	1.152	0.532847
138	1.15129	0.679325
139	1.15057	0.532847
140	1.14986	0.679325
141	1.14914	0.532847
142	1.14843	0.679325
143	1.14771	0.532847
144	1.147	0.679325
145	1.14628	0.532847
146	1.14557	0.679325
147	1.14485	0.532847
148	1.14413	0.679325
149	1.14342	0.532847
150	1.1427	0.679325
151	1.14199	0.532847
152	1.14127	0.679325
153	1.14056	0.532847
154	1.13984	0.679325
155	1.13913	0.532847
156	1.13841	0.679325
157	1.1377	0.532847
158	1.13698	0.679325
159	1.13627	0.532847
160	1.13555	0.679325
161	1.13484	0.532847
162	1.13412	0.679325
163	1.1334	0.532847
164	1.13269	0.679325
165	1.13197	0.532847
166	1.13126	0.679325
167	1.13054	0.532847
168	1.12983	0.679325
169	1.12911	0.532847
170	1.1284	0.679325
171	1.12768	0.532847
172	1.12697	0.679325
173	1.12625	0.532847
174	1.12554	0.679325
175	1.12482	0.532847
176	1.12411	0.679325
177	1.12339	0.532847
178	1.12268	0.679325
179	1.12196	0.532847
180	1.12124	0.679325
181	1.12053	0.532847
182	1.11981	0.679325
183	1.1191	0.532847
184	1.11838	0.679325
185	1.11767	0.532847
186	1.11695	0.679325
187	1.11624	0.532847
188	1.11552	0.679325
189	1.11481	0.532847
190	1.11409	0.679325
191	1.11338	0.532847
192	1.11266	0.679325
193	1.11195	0.532847
194	1.11123	0.679325
195	1.11052	0.532847
196	1.1098	0.679325
197	1.10908	0.532847
198	1.10837	0.679325
199	1.10765	0.532847
200	1.10694	0.679325
201	1.10622	0.532847
202	1.10551	0.679325
203	1.10479	0.532847
204	1.10408	0.679325
205	1.10336	0.532847
206	1.10265	0.679325
207	1.10193	0.532847
208	1.10122	0.679325
209	1.1005	0.532847
210	1.09979	0.679325
211	1.09907	0.532847
212	1.09835	0.679325
213	1.09764	0.532847
214	1.09692	0.679325
215	1.09621	0.532847
216	1.09549	0.679325
217	1.09478	0.532847
218	1.09406	0.679325
219	1.09335	0.532847
220	1.09263	0.679325
221	1.09192	0.532847
222	1.0912	0.679325
223	1.09049	0.532847
224	1.08977	0.679325
225	1.08906	0.532847
226	1.08834	0.679325
227	1.08763	0.532847
228	1.08691	0.679325
229	1.08619	0.532847
230	1.08548	0.679325
231	1.08476	0.532847
232	1.08405	0.679325
233	1.08333	0.532847
234	1.08262	0.679325
235	1.0819	0.532847
236	1.08119	0.679325
237	1.08047	0.532847
238	1.07976	0.679325
239	1.07904	0.532847
240	1.07833	0.679325
241	1.07761	0.532847
242	1.0769	0.679325
243	1.07618	0.532847
244	1.07546	0.679325
245	1.07475	0.532847
246	1.07403	0.679325
247	1.07332	0.532847
248	1.0726	0.679325
249	1.07189	0.532847
250	1.07117	0.679325
251	1.07046	0.532847
252	1.06974	0.679325
253	1.06903	0.532847
254	1.06831	0.679325
255	1.0676	0.532847
256	1.06688	0.679325
257	1.06617	0.532847
258	1.06545	0.679325
259	1.06474	0.532847
260	1.06402	0.679325
261	1.0633	0.532847
262	1.06259	0.679325
263	1.06187	0.532847
264	1.06116	0.679325
265	1.06044	0.532847
266	1.05973	0.679325
267	1.05901	0.532847
268	1.0583	0.679325
269	1.05758	0.532847
270	1.05687	0.679325
271	1.05615	0.532847
272	1.05544	0.679325
273	1.05472	0.532847
274	1.05401	0.679325
275	1.05329	0.532847
276	1.05258	0.679325
277	1.05186	0.532847
278	1.05114	0.679325
279	1.05043	0.532847
280	1.04971	0.679325
281	1.049	0.532847
282	1.04828	0.679325
283	1.04757	0.532847
284	1.04685	0.679325
285	1.04614	0.532847
286	1.04542	0.679325
287	1.04471	0.532847
288	1.04399	0.679325
289	1.04328	0.532847
290	1.04256	0.679325
291	1.04185	0.532847
292	1.04113	0.679325
293	1.04041	0.532847
294	1.0397	0.679325
295	1.03898	0.532847
296	1.03827	0.679325
297	1.03755	0.532847
298	1.03684	0.679325
299	1.03612	0.532847
300	1.03541	0.679325
301	1.03469	0.532847
302	1.03398	0.679325
303	1.03326	0.532847
304	1.03255	0.679325
305	1.03183	0.532847
306	1.03112	0.679325
307	1.0304	0.532847
308	1.02969	0.679325
309	1.02897	0.532847
310	1.02825	0.679325
311	1.02754	0.532847
312	1.02682	0.679325
313	1.02611	0.532847
314	1.02539	0.679325
315	1.02468	0.532847
316	1.02396	0.679325
317	1.02325	0.532847
318	1.02253	0.679325
319	1.02182	0.532847
320	1.0211	0.679325
321	1.02039	0.532847
322	1.01967	0.679325
323	1.01896	0.532847
324	1.01824	0.679325
325	1.01753	0.532847
326	1.01681	0.679325
327	1.01609	0.532847
328	1.01538	0.679325
329	1.01466	0.532847
330	1.01395	0.679325
331	1.01323	0.532847
332	1.01252	0.679325
333	1.0118	0.532847
334	1.01109	0.679325
335	1.01037	0.532847
336	1.00966	0.679325
337	1.00894	0.532847
338	1.00823	0.679325
339	1.00751	0.532847
340	1.0068	0.679325
341	1.00608	0.532847
342	1.00536	0.679325
343	1.00465	0.532847
344	1.00393	0.679325
345	1.00322	0.532847
346	1.0025	0.679325
347	1.00179	0.532847
348	1.00107	0.679325
349	1.00036	0.532847
350	0.999642	0.679325
351	0.998927	0.532847
352	0.998212	0.679325
353	0.997496	0.532847
354	0.996781	0.679325
355	0.996066	0.532847
356	0.995351	0.679325
357	0.994635	0.532847
358	0.99392	0.679325
359	0.993205	0.532847
360	0.992489	0.679325
361	0.991774	0.532847
362	0.991059	0.679325
363	0.990343	0.532847
364	0.989628	0.679325
365	0.988913	0.532847
366	0.988197	0.679325
367	0.987482	0.532847
368	0.986767	0.679325
369	0.986052	0.532847
370	0.985336	0.679325
371	0.984621	0.532847
372	0.983906	0.679325
373	0.98319	0.532847
374	0.982475	0.679325
375	0.98176	0.532847
376	0.981044	0.679325
377	0.980329	0.532847
378	0.979614	0.679325
379	0.978898	0.532847
380	0.978183	0.679325
381	0.977468	0.532847
382	0.976753	0.679325
383	0.976037	0.532847
384	0.975322	0.679325
385	0.974607	0.532847
386	0.973891	0.679325
387	0.973176	0.532847
388	0.972461	0.679325
389	0.971745	0.532847
390	0.97103	0.679325
391	0.970315	0.532847
392	0.969599	0.679325
393	0.968884	0.532847
394	0.968169	0.679325
395	0.967454	0.532847
396	0.966738	0.679325
397	0.966023	0.532847
398	0.965308	0.679325
399	0.964592	0.532847
400	0.963877	0.679325
401	0.963162	0.532847
402	0.962446	0.679325
403	0.961731	0.532847
404	0.961016	0.679325
405	0.9603	0.532847
406	0.959585	0.679325
407	0.95887	0.532847
408	0.958155	0.679325
409	0.957439	0.532847
410	0.956724	0.679325
411	0.956009	0.532847
412	0.955293	0.679325
413	0.954578	0.532847
414	0.953863	0.679325
415	0.953147	0.532847
416	0.952432	0.679325
417	0.951717	0.532847
418	0.951001	0.679325
419	0.950286	0.532847
420	0.949571	0.679325
421	0.948856	0.532847
422	0.94814	0.679325
423	0.947425	0.532847
424	0.94671	0.679325
425	0.945994	0.532847
426	0.945279	0.679325
427	0.944564	0.532847
428	0.943848	0.679325
429	0.943133	0.532847
430	0.942418	0.679325
431	0.941702	0.532847
432	0.940987	0.679325
433	0.940272	0.532847
434	0.939557	0.679325
435	0.938841	0.532847
436	0.938126	0.679325
437	0.937411	0.532847
438	0.936695	0.679325
439	0.93598	0.532847
440	0.935265	0.679325
441	0.934549	0.532847
442	0.933834	0.679325
443	0.933119	0.532847
444	0.932403	0.679325
445	0.931688	0.532847
446	0.930973	0.679325
447	0.930258	0.532847
448	0.929542	0.679325
449	0.928827	0.532847
450	0.928112	0.679325
451	0.927396	0.532847
452	0.926681	0.679325
453	0.925966	0.532847
454	0.92525	0.679325
455	0.924535	0.532847
456	0.92382	0.679325
457	0.923104	0.532847
458	0.922389	0.679325
459	0.921674	0.532847
460	0.920959	0.679325
461	0.920243	0.532847
462	0.919528	0.679325
463	0.918813	0.532847
464	0.918097	0.679325
465	0.917382	0.532847
466	0.916667	0.679325
467	0.915951	0.532847
468	0.915236	0.679325
469	0.914521	0.532847
470	0.913805	0.679325
471	0.91309	0.532847
472	0.912375	0.679325
473	0.91166	0.532847
474	0.910944	0.679325
475	0.910229	0.532847
476	0.909514	0.679325
477	0.908798	0.532847
478	0.908083	0.679325
479	0.907368	0.532847
480	0.906652	0.679325
481	0.905937	0.532847
482	0.905222	0.679325
483	0.904506	0.532847
484	0.903791	0.679325
485	0.903076	0.532847
486	0.902361	0.679325
487	0.901645	0.532847
488	0.90093	0.679325
489	0.900215	0.532847
490	0.899499	0.679325
491	0.898784	0.532847
492	0.898069	0.679325
493	0.897353	0.532847
494	0.896638	0.679325
495	0.895923	0.532847
496	0.895207	0.679325
497	0.894492	0.532847
498	0.893777	0.679325
499	0.893062	0.532847
500	0.892346	0.679325
501	0.891631	0.532847
502	0.890916	0.679325
503	0.8902	0.532847
504	0.889485	0.679325
505	0.88877	0.532847
506	0.888054	0.679325
507	0.887339	0.532847
508	0.886624	0.679325
509	0.885908	0.532847
510	0.885193	0.679325
511	0.884478	0.532847
512	0.883763	0.679325
513	0.883047	0.532847
514	0.882332	0.679325
515	0.881617	0.532847
516	0.880901	0.679325
517	0.880186	0.532847
518	0.879471	0.679325
519	0.878755	0.532847
520	0.87804	0.679325
521	0.877325	0.532847
522	0.876609	0.679325
523	0.875894	0.532847
524	0.875179	0.679325
525	0.874464	0.532847
526	0.873748	0.679325
527	0.873033	0.532847
528	0.872318	0.679325
529	0.871602	0.532847
530	0.870887	0.679325
531	0.870172	0.532847
532	0.869456	0.679325
533	0.868741	0.532847
534	0.868026	0.679325
535	0.86731	0.532847
536	0.866595	0.679325
537	0.86588	0.532847
538	0.865165	0.679325
539	0.864449	0.532847
540	0.863734	0.679325
541	0.863019	0.532847
542	0.862303	0.679325
543	0.861588	0.532847
544	0.860873	0.679325
545	0.860157	0.532847
546	0.859442	0.679325
547	0.858727	0.532847
548	0.858011	0.679325
549	0.857296	0.532847
550	0.856581	0.679325
551	0.855866	0.532847
552	0.85515	0.679325
553	0.854435	0.532847
554	0.85372	0.679325
555	0.853004	0.532847
556	0.852289	0.679325
557	0.851574	0.532847
558	0.850858	0.679325
559	0.850143	0.532847
560	0.849428	0.679325
561	0.848712	0.532847
562	0.847997	0.679325
563	0.847282	0.532847
564	0.846567	0.679325
565	0.845851	0.532847
566	0.845136	0.679325
567	0.844421	0.532847
568	0.843705	0.679325
569	0.84299	0.532847
570	0.842275	0.679325
571	0.841559	0.532847
572	0.840844	0.679325
573	0.840129	0.532847
574	0.839413	0.679325
575	0.838698	0.532847
576	0.837983	0.679325
577	0.837268	0.532847
578	0.836552	0.679325
579	0.835837	0.532847
580	0.835122	0.679325
581	0.834406	0.532847
582	0.833691	0.679325
583	0.832976	0.532847
584	0.83226	0.679325
585	0.831545	0.532847
586	0.83083	0.679325
587	0.830114	0.532847
588	0.829399	0.679325
589	0.828684	0.532847
590	0.827969	0.679325
591	0.827253	0.532847
592	0.826538	0.679325
593	0.825823	0.532847
594	0.825107	0.679325
595	0.824392	0.532847
596	0.823677	0.679325
597	0.822961	0.532847
598	0.822246	0.679325
599	0.821531	0.532847
600	0.820815	0.679325
601	0.8201	0.532847
602	0.819385	0.679325
603	0.81867	0.532847
604	0.817954	0.679325
605	0.817239	0.532847
606	0.816524	0.679325
607	0.815808	0.532847
608	0.815093	0.679325
609	0.814378	0.532847
610	0.813662	0.679325
611	0.812947	0.532847
612	0.812232	0.679325
613	0.811516	0.532847
614	0.810801	0.679325
615	0.810086	0.532847
616	0.809371	0.679325
617	0.808655	0.532847
618	0.80794	0.679325
619	0.807225	0.532847
620	0.806509	0.679325
621	0.805794	0.532847
622	0.805079	0.679325
623	0.804363	0.532847
624	0.803648	0.679325
625	0.802933	0.532847
626	0.802217	0.679325
627	0.801502	0.532847
628	0.800787	0.679325
629	0.800072	0.532847
630	0.799356	0.679325
631	0.798641	0.532847
632	0.797926	0.679325
633	0.79721	0.532847
634	0.796495	0.679325
635	0.79578	0.532847
636	0.795064	0.679325
637	0.794349	0.532847
638	0.793634	0.679325
639	0.792918	0.532847
640	0.792203	0.679325
641	0.791488	0.532847
642	0.790773	0.679325
643	0.790057	0.532847
644	0.789342	0.679325
645	0.788627	0.532847
646	0.787911	0.679325
647	0.787196	0.532847
648	0.786481	0.679325
649	0.785765	0.532847
650	0.78505	0.679325
651	0.784335	0.532847
652	0.783619	0.679325
653	0.782904	0.532847
654	0.782189	0.679325
655	0.781474	0.532847
656	0.780758	0.679325
657	0.780043	0.532847
658	0.779328	0.679325
659	0.778612	0.532847
660	0.777897	0.679325
661	0.777182	0.532847
662	0.776466	0.679325
663	0.775751	0.532847
664	0.775036	0.679325
665	0.77432	0.532847
666	0.773605	0.679325
667	0.77289	0.532847
668	0.772175	0.679325
669	0.771459	0.532847
670	0.770744	0.679325
671	0.770029	0.532847
672	0.769313	0.679325
673	0.768598	0.532847
674	0.767883	0.679325
675	0.767167	0.532847
676	0.766452	0.679325
677	0.765737	0.532847
678	0.765021	0.679325
679	0.764306	0.532847
680	0.763591	0.679325
681	0.762876	0.532847
682	0.76216	0.679325
683	0.761445	0.532847
684	0.76073	0.679325
685	0.760014	0.532847
686	0.759299	0.679325
687	0.758584	0.532847
688	0.757868	0.679325
689	0.757153	0.532847
690	0.756438	0.679325
691	0.755722	0.532847
692	0.755007	0.679325
693	0.754292	0.532847
694	0.753577	0.679325
695	0.752861	0.532847
696	0.752146	0.679325
697	0.751431	0.532847
698	0.750715	0.679325
699	0.75	0.532847
700	0.749285	0.679325

## Sheet: Desc1_HID6
0.885714	0.0504464	1	0.247692
0.961905	0.0552336	1	0.373485
1.0381	0.0574359	0.8	0.472149
1.11429	0.0697723	0.933333	0.530075
0.942857	0.105477	1.06667	0.532847
1.05714	0.108443	1.2	0.536481
0.8	0.115225	0.8	0.585612
0.866667	0.115764	0.933333	0.586466
0.933333	0.116592	1.06667	0.604918
1	0.123134	1.2	0.610345
1.06667	0.127358	0.8	0.641509
1.13333	0.130303	0.933333	0.661499
1.2	0.136752	1.06667	0.679325
0.942857	0.147317	1.2	0.685455
1.05714	0.164865	1	0.763441
0.914286	0.213084	0.9	0.822134
1	0.214865	1.1	0.845528
1.08571	0.215596
1	0.306122

## Sheet: Desc1_HID7
0.0526316	0.0894067	0.0588235	0.00800542	0.0504464	0.0215518	0.247692	0.343516
0.105263	0.102272	0.117647	0.0610989	0.0552336	0.0494485	0.373485	0.40936
0.157895	0.108622	0.176471	0.192509	0.0574359	0.0667259	0.472149	0.450471
0.210526	0.149448	0.235294	0.318728	0.0697723	0.0799854	0.530075	0.482265
0.263158	0.317684	0.294118	0.325547	0.105477	0.0911643	0.532847	0.50929
0.315789	0.334589	0.352941	0.334577	0.108443	0.101102	0.536481	0.533531
0.368421	0.374473	0.411765	0.464053	0.115225	0.110254	0.585612	0.556081
0.421053	0.377706	0.470588	0.466384	0.115764	0.118904	0.586466	0.577649
0.473684	0.382694	0.529412	0.516844	0.116592	0.127254	0.604918	0.598762
0.526316	0.422715	0.588235	0.531669	0.123134	0.135462	0.610345	0.619875
0.578947	0.449014	0.647059	0.615348	0.127358	0.143671	0.641509	0.641443
0.631579	0.467487	0.705882	0.666559	0.130303	0.15202	0.661499	0.663994
0.684211	0.508136	0.764706	0.709777	0.136752	0.160671	0.679325	0.688235
0.736842	0.574352	0.823529	0.724008	0.147317	0.169822	0.685455	0.715259
0.789474	0.679021	0.882353	0.87073	0.164865	0.179761	0.763441	0.747054
0.842105	0.89018	0.941176	0.937305	0.213084	0.190939	0.822134	0.788165
0.894737	0.895378			0.214865	0.204199	0.845528	0.854009
0.947368	0.897461			0.215596	0.221476
				0.306122	0.249373

## Sheet: T 0.5 calc
Subject	Insulin Type	Insulin Dose	Period	Study	2	4	6	9	12	15	18	21	24	27	30	Log C Max	K	T 1/2 (h)	Cmax	C30/Cmax
1	DET	HD	2	DETHD	3.84942	4.0569	4.29667		4.34635		4.12057		3.96942		3.67852	4.34635	-0.035911	19.3018	22200	0.214865
2	DET	HD	3	DETHD	3.83822	4.04139	4.26951	4.29667	4.25285	4.07188	3.9284	3.90255	3.76864	3.63649	3.41162	4.29667	-0.0405267	17.1035	19800	0.130303
3	DET	HD	3	DETHD	3.8791	4.04532	4.26245	4.36922	4.25042	4.1038	3.95904	3.92065	3.67852	3.59329	3.50515	4.36922	-0.0422555	16.4037	23400	0.136752
4	DET	HD	4	DETHD	3.27646	3.48572	3.75511	3.99123	4.02938	3.88986	3.83632	3.74507	3.57287	3.51322	3.35793	4.02938	-0.0360844	19.2091	10700	0.213084
6	DET	HD	4	DETHD	3.95569	4.0607	4.1271	4.11394	4.07918	3.99034	3.79934	3.73878	3.4843	3.3784	3.21748	4.1271	-0.0404802	17.1231	13400	0.123134
7	DET	HD	2	DETHD	3.8055	4.15229	4.22272	4.35025	4.15534	4.04532	3.8791	3.68485	3.60853	3.35603	3.05308	4.35025	-0.0578626	11.9792	22400	0.0504464
9	DET	HD	2	DETHD	3.52375	3.74115	3.82607	3.99782	4.03743	3.93752	3.87967	3.70672	3.67669	3.62941	3.37107	4.03743	-0.0335508	20.6596	10900	0.215596
10	DET	HD	3	DETHD			4.30535	4.3075	4.29447	4.1038	3.92376	3.90634	3.68574		3.37107	4.3075	-0.0458533	15.1166	20300	0.115764
11	DET	HD	2	DETHD	3.99695	4.28103	4.29003	4.11394	4.05308	4.01284	3.77012	3.41996	3.55991	3.34635	3.04922	4.29003	-0.0491403	14.1055	19500	0.0574359
1	DET	LD	1	DETLD	3.45179	3.60746	3.78675	3.78675	3.92065		3.91593		3.65706		3.40654	3.92065	-0.0424489	16.329	8330	0.306122
2	DET	LD	2	DETLD	3.50106	3.73878	3.93802		3.89542		3.68034		3.44404		2.99957	3.93802	-0.0388047	17.8624	8670	0.115225
3	DET	LD	1	DETLD	3.63849	4.01284	4.04532		3.91487		3.65706		3.4843		3.26245	4.04532	-0.0332719	20.8328	11100	0.164865
4	DET	LD	2	DETLD	3.88705	4.08279	4.27875	4.31175	4.28103	4.10037	3.97451	3.77159	3.68124	3.63749	3.48001	4.31175	-0.0416677	16.6351	20500	0.147317
6	DET	LD	1	DETLD	3.80482	3.8537	3.95999	3.91751	3.71433	3.65992	3.55023	3.36922	3.24797	3.20412	2.9952	3.95999	-0.0401265	17.2741	9120	0.108443
7	DET	LD	1	DETLD	3.56585	3.87795	3.95376	3.98498	3.90037	3.68842	3.60746	3.32838	3.07555	2.99651	2.82866	3.98498	-0.0584571	11.8574	9660	0.0697723
8	DET	LD	1	DETLD	3.48855	3.84261	4.02531	3.99913	3.66745	3.65514	3.59218	3.3962	3.35025	3.33244	3.13033	4.02531	-0.0359629	19.274	10600	0.127358
9	DET	LD	1	DETLD	3.33846	3.47857	3.74429	3.95036	3.85065	3.66558	3.65992	3.52244	3.3483	3.24797	3.01703	3.95036	-0.0422063	16.4228	8920	0.116592
10	DET	LD	2	DETLD	3.29447	3.83123	3.84696	3.99388	3.90526	3.80956	3.62014	3.37291	3.34439	3.17609	3.01703	3.99388	-0.0481209	14.4043	9860	0.105477
11	DET	LD	1	DETLD	3.80482	4.02938	3.86153	3.87216	3.62531	3.61172	3.51322	3.32634	3.02531	2.989	2.77159	4.02938	-0.0509193	13.6127	10700	0.0552336
1	GLA	HD	4	GLAHD	1.78462	2.08636	2.24551	2.36361	2.43775	2.39445	2.35793	2.20683	2.18752	2.01284	2.16435	2.43775	-0.020879	33.1983	274	0.532847
2	GLA	HD	4	GLAHD	2.10037	2.33646	2.36173	2.38021	2.42488	2.36922	2.26245	2.27416	2.30963	2.23045	2.14922	2.42488	-0.0125874	55.0667	266	0.530075
3	GLA	HD	2	GLAHD	2.30103	2.42651	2.5682	2.57749	2.58771	2.55023	2.45332	2.49831	2.44248	2.42325	2.40824	2.58771	-0.0095621	72.489	387	0.661499
4	GLA	HD	3	GLAHD	1.79727	2.02938	2.15229	2.14922	2.29885	2.37475	2.31597	2.18752	2.31387	2.30535	2.20683	2.37475	-0.00709641	97.6758	237	0.679325
6	GLA	HD	3	GLAHD	2.26245	2.39445	2.50515	2.57634	2.5611	2.48996	2.50786	2.46982	2.39445	2.34044	2.25042	2.57634	-0.0147194	47.0907	377	0.472149
7	GLA	HD	3	GLAHD	2.08636	2.26951	2.35984	2.39967	2.42488	2.40312	2.37475	2.29667	2.14613	2.19312		2.42488	-0.0191223	36.248	266	0.586466
9	GLA	HD	3	GLAHD	2.01284	2.02938	2.13354	2.30103	2.36736	2.32222	2.3075	2.23045	2.29447	2.07188	2.09691	2.36736	-0.0157743	43.9415	233	0.536481
10	GLA	HD	4	GLAHD	1.94101	2	2.0086	2.08636	2.0607	2.08636	2.01284	1.97451	1.95521	1.86806	1.86806	2.08636	-0.0147159	47.1021	122	0.604918
11	GLA	HD	3	GLAHD	2.24304	2.31806	2.31806	2.34439	2.40312	2.37107	2.36173	2.36922	2.3075		2.31806	2.40312	-0.0064367	107.687	253	0.822134
1	GLA	LD	3	GLALD	1.55145	1.935	1.95085	2.01284	2.04532	2.06446	1.98856	1.94694	1.91381	1.90526	1.85003	2.06446	-0.0129063	53.7061	116	0.610345
2	GLA	LD	1	GLALD	1.95424	2.10721	2.13988		2.14301		2.0569		1.94349		1.91062	2.14301	-0.0135097	51.3074	139	0.585612
4	GLA	LD	1	GLALD	1.77379	1.96095	1.96848	1.93044	1.83442	1.8848	1.90687	1.90795	2.08991	2.01284	2.01703	2.08991	-0.00760737	91.1152	123	0.845528
6	GLA	LD	2	GLALD	1.94596	2	2.03342	2.09691	2.11059	2.2014	2.19033	2.13988	2.1038	2.03342	2.0086	2.2014	-0.0140075	49.4841	159	0.641509
8	GLA	LD	2	GLALD	2.3483	2.37475	2.38021	2.41497	2.32428	2.21484	2.12057	1.99607	1.85854	1.81823	1.80889	2.41497	-0.0316124	21.9265	260	0.247692
9	GLA	LD	4	GLALD	2.11059	2.26717	2.25768	2.26007	2.26951	2.26245	2.18184	2.19312	2.16435	2.18184	2.15229	2.26951	-0.00932156	74.3596	186	0.763441
10	GLA	LD	1	GLALD	1.51188	1.73159	1.93298	2.02938	2.12057	2.02119	1.88081	1.85065	1.69636	1.65514	1.69285	2.12057	-0.0261874	26.4687	132	0.373485

## Sheet: Desc_HID4
1	0	0
2	0	0
3	0	0
4	0	0
5	0	0
6	0	0
7	0	0
8	0	0
9	0	0
10	0	0
11	0	0
12	0	0
13	0	0
14	0	0
15	0	0
16	0	0
17	0	0
18	0	0
19	0	0
20	0	0
21	0	0
22	0	0
23	0	0
24	0	0
25	0	0
26	0	0
27	0	0
28	0	0
29	0	0
30	0	0
31	0	0
32	0	0
33	0	0
34	0	0
35	0	0
36	0	0
37	0	0
38	0	0
39	0	0
40	0	0
41	0	0
42	0	0
43	0	0
44	0	0
45	0	0
46	0	0
47	0	0
48	0	0
49	0	0
50	0	0
51	0	0
52	0	0
53	0	0
54	0	0
55	0	0
56	0	0
57	0	0
58	0	0
59	0	0
60	0	0
61	0	0
62	0	0
63	0	0
64	0	0
65	0	0
66	0	0
67	0	0
68	0	0
69	0	0
70	0	0
71	0	0
72	0	0
73	0	0
74	0	0
75	0	0
76	0	0
77	0	0
78	0	0
79	0	0
80	0	0
81	0	0
82	0	0
83	0	0
84	0	0
85	0	0
86	0	0
87	0	0
88	0	0
89	0	0
90	0	0
91	0	0
92	0	0
93	0	0
94	0	0
95	0	0
96	0	0
97	0	0
98	0	0
99	0	0
100	0	0
101	0	0
102	0	0
103	0	0
104	0	0
105	0	0
106	0	0
107	0	0
108	0	0
109	0	0
110	0	0
111	0	0
112	0	0
113	0	0
114	0	0
115	0	0
116	0	0
117	0	0
118	0	0
119	0	0
120	0	0
121	0	0
122	0	0
123	0	0
124	0	0
125	0	0
126	0	0
127	0	0
128	0	0
129	0	0
130	0	0
131	0	0
132	0	0
133	0	0
134	0	0
135	0	0
136	0	0
137	0	0
138	0	0
139	0	0
140	0	0
141	0	0
142	0	0
143	0	0
144	0	0
145	0	0
146	0	0
147	0	0
148	0	0
149	0	0
150	0	0
151	0	0
152	0	0
153	0	0
154	0	0
155	0	0
156	0	0
157	0	0
158	0	0
159	0	0
160	0	0
161	0	0
162	0	0
163	0	0
164	0	0
165	0	0
166	0	0
167	0	0
168	0	0
169	0	0
170	0	0
171	0	0
172	0	0
173	0	0
174	0	0
175	0	0
176	0	0
177	0	0
178	0	0
179	0	0
180	0	0
181	0	0
182	0	0
183	0	0
184	0	0
185	0	0
186	0	0
187	0	0
188	0	0
189	0	0
190	0	0
191	0	0
192	0	0
193	0	0
194	0	0
195	0	0
196	0	0
197	0	0
198	0	0
199	0	0
200	0	0
201	0	0
202	0	0
203	0	0
204	0	0
205	0	0
206	0	0
207	0	0
208	0	0
209	0	0
210	0	0
211	0	0
212	0	0
213	0	0
214	0	0
215	0	0
216	0	0
217	0	0
218	0	0
219	0	0
220	0	0
221	0	0
222	0	0
223	0	0
224	0	0
225	0	0
226	0	0
227	0	0
228	0	0
229	0	0
230	0	0
231	0	0
232	0	0
233	0	0
234	0	0
235	0	0
236	0	0
237	0	0
238	0	0
239	0	0
240	0	0
241	0	0
242	0	0
243	0	0
244	0	0
245	0	0
246	0	0
247	0	0
248	0	0
249	0	0
250	0	0
251	0	0
252	0	0
253	0	0
254	0	0
255	0	0
256	0	0
257	0	0
258	0	0
259	0	0
260	0	0
261	0	0
262	0	0
263	0	0
264	0	0
265	0	0
266	0	0
267	0	0
268	0	0
269	0	0
270	0	0
271	0	0
272	0	0
273	0	0
274	0	0
275	0	0
276	0	0
277	0	0
278	0	0
279	0	0
280	0	0
281	0	0
282	0	0
283	0	0
284	0	0
285	0	0
286	0	0
287	0	0
288	0	0
289	0	0
290	0	0
291	0	0
292	0	0
293	0	0
294	0	0
295	0	0
296	0	0
297	0	0
298	0	0
299	0	0
300	0	0
301	0	0
302	0	0
303	0	0
304	0	0
305	0	0
306	0	0
307	0	0
308	0	0
309	0	0
310	0	0
311	0	0
312	0	0
313	0	0
314	0	0
315	0	0
316	0	0
317	0	0
318	0	0
319	0	0
320	0	0
321	0	0
322	0	0
323	0	0
324	0	0
325	0	0
326	0	0
327	0	0
328	0	0
329	0	0
330	0	0
331	0	0
332	0	0
333	0	0
334	0	0
335	0	0
336	0	0
337	0	0
338	0	0
339	0	0
340	0	0
341	0	0
342	0	0
343	0	0
344	0	0
345	0	0
346	0	0
347	0	0
348	0	0
349	0	0
350	0	0
351	0	0
352	0	0
353	0	0
354	0	0
355	0	0
356	0	0
357	0	0
358	0	0
359	0	0
360	0	0
361	0	0
362	0	0
363	0	0
364	0	0
365	0	0
366	0	0
367	0	0
368	0	0
369	0	0
370	0	0
371	0	0
372	0	0
373	0	0
374	0	0
375	0	0
376	0	0
377	0	0
378	0	0
379	0	0
380	0	0
381	0	0
382	0	0
383	0	0
384	0	0
385	0	0
386	0	0
387	0	0
388	0	0
389	0	0
390	0	0
391	0	0
392	0	0
393	0	0
394	0	0
395	0	0
396	0	0
397	0	0
398	0	0
399	0	0
400	0	0
401	0	0
402	0	0
403	0	0
404	0	0
405	0	0
406	0	0
407	0	0
408	0	0
409	0	0
410	0	0
411	0	0
412	0	0
413	0	0
414	0	0
415	0	0
416	0	0
417	0	0
418	0	0
419	0	0
420	0	0
421	0	0
422	0	0
423	0	0
424	0	0
425	0	0
426	0	0
427	0	0
428	0	0
429	0	0
430	0	0
431	0	0
432	0	0
433	0	0
434	0	0
435	0	0
436	0	0
437	0	0
438	0	0
439	0	0
440	0	0
441	0	0
442	0	0
443	0	0
444	0	0
445	0	0
446	0	0
447	0	0
448	0	0
449	0	0
450	0	0
451	0	0
452	0	0
453	0	0
454	0	0
455	0	0
456	0	0
457	0	0
458	0	0
459	0	0
460	0	0
461	0	0
462	0	0
463	0	0
464	0	0
465	0	0
466	0	0
467	0	0
468	0	0
469	0	0
470	0	0
471	0	0
472	0	0
473	0	0
474	0	0
475	0	0
476	0	0
477	0	0
478	0	0
479	0	0
480	0	0
481	0	0
482	0	0
483	0	0
484	0	0
485	0	0
486	0	0
487	0	0
488	0	0
489	0	0
490	0	0
491	0	0
492	0	0
493	0	0
494	0	0
495	0	0
496	0	0
497	0	0
498	0	0
499	0	0
500	0	0
501	0	0
502	0	0
503	0	0
504	0	0
505	0	0
506	0	0
507	0	0
508	0	0
509	0	0
510	0	0
511	0	0
512	0	0
513	0	0
514	0	0
515	0	0
516	0	0
517	0	0
518	0	0
519	0	0
520	0	0
521	0	0
522	0	0
523	0	0
524	0	0
525	0	0
526	0	0
527	0	0
528	0	0
529	0	0
530	0	0
531	0	0
532	0	0
533	0	0
534	0	0
535	0	0
536	0	0
537	0	0
538	0	0
539	0	0
540	0	0
541	0	0
542	0	0
543	0	0
544	0	0
545	0	0
546	0	0
547	0	0
548	0	0
549	0	0
550	0	0
551	0	0
552	0	0
553	0	0
554	0	0
555	0	0
556	0	0
557	0	0
558	0	0
559	0	0
560	0	0
561	0	0
562	0	0
563	0	0
564	0	0
565	0	0
566	0	0
567	0	0
568	0	0
569	0	0
570	0	0
571	0	0
572	0	0
573	0	0
574	0	0
575	0	0
576	0	0
577	0	0
578	0	0
579	0	0
580	0	0
581	0	0
582	0	0
583	0	0
584	0	0
585	0	0
586	0	0
587	0	0
588	0	0
589	0	0
590	0	0
591	0	0
592	0	0
593	0	0
594	0	0
595	0	0
596	0	0
597	0	0
598	0	0
599	0	0
600	0	0
601	0	0
602	0	0
603	0	0
604	0	0
605	0	0
606	0	0
607	0	0
608	0	0
609	0	0
610	0	0
611	0	0
612	0	0
613	0	0
614	0	0
615	0	0
616	0	0
617	0	0
618	0	0
619	0	0
620	0	0
621	0	0
622	0	0
623	0	0
624	0	0
625	0	0
626	0	0
627	0	0
628	0	0
629	0	0
630	0	0
631	0	0
632	0	0
633	0	0
634	0	0
635	0	0
636	0	0
637	0	0
638	0	0
639	0	0
640	0	0
641	0	0
642	0	0
643	0	0
644	0	0
645	0	0
646	0	0
647	0	0
648	0	0
649	0	0
650	0	0
651	0	0
652	0	0
653	0	0
654	0	0
655	0	0
656	0	0
657	0	0
658	0	0
659	0	0
660	0	0
661	0	0
662	0	0
663	0	0
664	0	0
665	0	0
666	0	0
667	0	0
668	0	0
669	0	0
670	0	0
671	0	0
672	0	0
673	0	0
674	0	0
675	0	0
676	0	0
677	0	0
678	0	0
679	0	0
680	0	0
681	0	0
682	0	0
683	0	0
684	0	0
685	0	0
686	0	0
687	0	0
688	0	0
689	0	0
690	0	0
691	0	0
692	0	0
693	0	0
694	0	0
695	0	0
696	0	0
697	0	0
698	0	0
699	0	0
700	0	0

## Sheet: Desc_HID5
1	0	0
2	0	0
3	0	0
4	0	0
5	0	0
6	0	0
7	0	0
8	0	0
9	0	0
10	0	0
11	0	0
12	0	0
13	0	0
14	0	0
15	0	0
16	0	0
17	0	0
18	0	0
19	0	0
20	0	0
21	0	0
22	0	0
23	0	0
24	0	0
25	0	0
26	0	0
27	0	0
28	0	0
29	0	0
30	0	0
31	0	0
32	0	0
33	0	0
34	0	0
35	0	0
36	0	0
37	0	0
38	0	0
39	0	0
40	0	0
41	0	0
42	0	0
43	0	0
44	0	0
45	0	0
46	0	0
47	0	0
48	0	0
49	0	0
50	0	0
51	0	0
52	0	0
53	0	0
54	0	0
55	0	0
56	0	0
57	0	0
58	0	0
59	0	0
60	0	0
61	0	0
62	0	0
63	0	0
64	0	0
65	0	0
66	0	0
67	0	0
68	0	0
69	0	0
70	0	0
71	0	0
72	0	0
73	0	0
74	0	0
75	0	0
76	0	0
77	0	0
78	0	0
79	0	0
80	0	0
81	0	0
82	0	0
83	0	0
84	0	0
85	0	0
86	0	0
87	0	0
88	0	0
89	0	0
90	0	0
91	0	0
92	0	0
93	0	0
94	0	0
95	0	0
96	0	0
97	0	0
98	0	0
99	0	0
100	0	0
101	0	0
102	0	0
103	0	0
104	0	0
105	0	0
106	0	0
107	0	0
108	0	0
109	0	0
110	0	0
111	0	0
112	0	0
113	0	0
114	0	0
115	0	0
116	0	0
117	0	0
118	0	0
119	0	0
120	0	0
121	0	0
122	0	0
123	0	0
124	0	0
125	0	0
126	0	0
127	0	0
128	0	0
129	0	0
130	0	0
131	0	0
132	0	0
133	0	0
134	0	0
135	0	0
136	0	0
137	0	0
138	0	0
139	0	0
140	0	0
141	0	0
142	0	0
143	0	0
144	0	0
145	0	0
146	0	0
147	0	0
148	0	0
149	0	0
150	0	0
151	0	0
152	0	0
153	0	0
154	0	0
155	0	0
156	0	0
157	0	0
158	0	0
159	0	0
160	0	0
161	0	0
162	0	0
163	0	0
164	0	0
165	0	0
166	0	0
167	0	0
168	0	0
169	0	0
170	0	0
171	0	0
172	0	0
173	0	0
174	0	0
175	0	0
176	0	0
177	0	0
178	0	0
179	0	0
180	0	0
181	0	0
182	0	0
183	0	0
184	0	0
185	0	0
186	0	0
187	0	0
188	0	0
189	0	0
190	0	0
191	0	0
192	0	0
193	0	0
194	0	0
195	0	0
196	0	0
197	0	0
198	0	0
199	0	0
200	0	0
201	0	0
202	0	0
203	0	0
204	0	0
205	0	0
206	0	0
207	0	0
208	0	0
209	0	0
210	0	0
211	0	0
212	0	0
213	0	0
214	0	0
215	0	0
216	0	0
217	0	0
218	0	0
219	0	0
220	0	0
221	0	0
222	0	0
223	0	0
224	0	0
225	0	0
226	0	0
227	0	0
228	0	0
229	0	0
230	0	0
231	0	0
232	0	0
233	0	0
234	0	0
235	0	0
236	0	0
237	0	0
238	0	0
239	0	0
240	0	0
241	0	0
242	0	0
243	0	0
244	0	0
245	0	0
246	0	0
247	0	0
248	0	0
249	0	0
250	0	0
251	0	0
252	0	0
253	0	0
254	0	0
255	0	0
256	0	0
257	0	0
258	0	0
259	0	0
260	0	0
261	0	0
262	0	0
263	0	0
264	0	0
265	0	0
266	0	0
267	0	0
268	0	0
269	0	0
270	0	0
271	0	0
272	0	0
273	0	0
274	0	0
275	0	0
276	0	0
277	0	0
278	0	0
279	0	0
280	0	0
281	0	0
282	0	0
283	0	0
284	0	0
285	0	0
286	0	0
287	0	0
288	0	0
289	0	0
290	0	0
291	0	0
292	0	0
293	0	0
294	0	0
295	0	0
296	0	0
297	0	0
298	0	0
299	0	0
300	0	0
301	0	0
302	0	0
303	0	0
304	0	0
305	0	0
306	0	0
307	0	0
308	0	0
309	0	0
310	0	0
311	0	0
312	0	0
313	0	0
314	0	0
315	0	0
316	0	0
317	0	0
318	0	0
319	0	0
320	0	0
321	0	0
322	0	0
323	0	0
324	0	0
325	0	0
326	0	0
327	0	0
328	0	0
329	0	0
330	0	0
331	0	0
332	0	0
333	0	0
334	0	0
335	0	0
336	0	0
337	0	0
338	0	0
339	0	0
340	0	0
341	0	0
342	0	0
343	0	0
344	0	0
345	0	0
346	0	0
347	0	0
348	0	0
349	0	0
350	0	0
351	0	0
352	0	0
353	0	0
354	0	0
355	0	0
356	0	0
357	0	0
358	0	0
359	0	0
360	0	0
361	0	0
362	0	0
363	0	0
364	0	0
365	0	0
366	0	0
367	0	0
368	0	0
369	0	0
370	0	0
371	0	0
372	0	0
373	0	0
374	0	0
375	0	0
376	0	0
377	0	0
378	0	0
379	0	0
380	0	0
381	0	0
382	0	0
383	0	0
384	0	0
385	0	0
386	0	0
387	0	0
388	0	0
389	0	0
390	0	0
391	0	0
392	0	0
393	0	0
394	0	0
395	0	0
396	0	0
397	0	0
398	0	0
399	0	0
400	0	0
401	0	0
402	0	0
403	0	0
404	0	0
405	0	0
406	0	0
407	0	0
408	0	0
409	0	0
410	0	0
411	0	0
412	0	0
413	0	0
414	0	0
415	0	0
416	0	0
417	0	0
418	0	0
419	0	0
420	0	0
421	0	0
422	0	0
423	0	0
424	0	0
425	0	0
426	0	0
427	0	0
428	0	0
429	0	0
430	0	0
431	0	0
432	0	0
433	0	0
434	0	0
435	0	0
436	0	0
437	0	0
438	0	0
439	0	0
440	0	0
441	0	0
442	0	0
443	0	0
444	0	0
445	0	0
446	0	0
447	0	0
448	0	0
449	0	0
450	0	0
451	0	0
452	0	0
453	0	0
454	0	0
455	0	0
456	0	0
457	0	0
458	0	0
459	0	0
460	0	0
461	0	0
462	0	0
463	0	0
464	0	0
465	0	0
466	0	0
467	0	0
468	0	0
469	0	0
470	0	0
471	0	0
472	0	0
473	0	0
474	0	0
475	0	0
476	0	0
477	0	0
478	0	0
479	0	0
480	0	0
481	0	0
482	0	0
483	0	0
484	0	0
485	0	0
486	0	0
487	0	0
488	0	0
489	0	0
490	0	0
491	0	0
492	0	0
493	0	0
494	0	0
495	0	0
496	0	0
497	0	0
498	0	0
499	0	0
500	0	0
501	0	0
502	0	0
503	0	0
504	0	0
505	0	0
506	0	0
507	0	0
508	0	0
509	0	0
510	0	0
511	0	0
512	0	0
513	0	0
514	0	0
515	0	0
516	0	0
517	0	0
518	0	0
519	0	0
520	0	0
521	0	0
522	0	0
523	0	0
524	0	0
525	0	0
526	0	0
527	0	0
528	0	0
529	0	0
530	0	0
531	0	0
532	0	0
533	0	0
534	0	0
535	0	0
536	0	0
537	0	0
538	0	0
539	0	0
540	0	0
541	0	0
542	0	0
543	0	0
544	0	0
545	0	0
546	0	0
547	0	0
548	0	0
549	0	0
550	0	0
551	0	0
552	0	0
553	0	0
554	0	0
555	0	0
556	0	0
557	0	0
558	0	0
559	0	0
560	0	0
561	0	0
562	0	0
563	0	0
564	0	0
565	0	0
566	0	0
567	0	0
568	0	0
569	0	0
570	0	0
571	0	0
572	0	0
573	0	0
574	0	0
575	0	0
576	0	0
577	0	0
578	0	0
579	0	0
580	0	0
581	0	0
582	0	0
583	0	0
584	0	0
585	0	0
586	0	0
587	0	0
588	0	0
589	0	0
590	0	0
591	0	0
592	0	0
593	0	0
594	0	0
595	0	0
596	0	0
597	0	0
598	0	0
599	0	0
600	0	0
601	0	0
602	0	0
603	0	0
604	0	0
605	0	0
606	0	0
607	0	0
608	0	0
609	0	0
610	0	0
611	0	0
612	0	0
613	0	0
614	0	0
615	0	0
616	0	0
617	0	0
618	0	0
619	0	0
620	0	0
621	0	0
622	0	0
623	0	0
624	0	0
625	0	0
626	0	0
627	0	0
628	0	0
629	0	0
630	0	0
631	0	0
632	0	0
633	0	0
634	0	0
635	0	0
636	0	0
637	0	0
638	0	0
639	0	0
640	0	0
641	0	0
642	0	0
643	0	0
644	0	0
645	0	0
646	0	0
647	0	0
648	0	0
649	0	0
650	0	0
651	0	0
652	0	0
653	0	0
654	0	0
655	0	0
656	0	0
657	0	0
658	0	0
659	0	0
660	0	0
661	0	0
662	0	0
663	0	0
664	0	0
665	0	0
666	0	0
667	0	0
668	0	0
669	0	0
670	0	0
671	0	0
672	0	0
673	0	0
674	0	0
675	0	0
676	0	0
677	0	0
678	0	0
679	0	0
680	0	0
681	0	0
682	0	0
683	0	0
684	0	0
685	0	0
686	0	0
687	0	0
688	0	0
689	0	0
690	0	0
691	0	0
692	0	0
693	0	0
694	0	0
695	0	0
696	0	0
697	0	0
698	0	0
699	0	0
700	0	0

## Sheet: Desc_HID6
1	0	0
2	0	0
3	0	0
4	0	0
5	0	0
6	0	0
7	0	0
8	0	0
9	0	0
10	0	0
11	0	0
12	0	0
13	0	0
14	0	0
15	0	0
16	0	0
17	0	0
18	0	0
19	0	0
20	0	0
21	0	0
22	0	0
23	0	0
24	0	0
25	0	0
26	0	0
27	0	0
28	0	0
29	0	0
30	0	0
31	0	0
32	0	0
33	0	0
34	0	0
35	0	0
36	0	0
37	0	0
38	0	0
39	0	0
40	0	0
41	0	0
42	0	0
43	0	0
44	0	0
45	0	0
46	0	0
47	0	0
48	0	0
49	0	0
50	0	0
51	0	0
52	0	0
53	0	0
54	0	0
55	0	0
56	0	0
57	0	0
58	0	0
59	0	0
60	0	0
61	0	0
62	0	0
63	0	0
64	0	0
65	0	0
66	0	0
67	0	0
68	0	0
69	0	0
70	0	0
71	0	0
72	0	0
73	0	0
74	0	0
75	0	0
76	0	0
77	0	0
78	0	0
79	0	0
80	0	0
81	0	0
82	0	0
83	0	0
84	0	0
85	0	0
86	0	0
87	0	0
88	0	0
89	0	0
90	0	0
91	0	0
92	0	0
93	0	0
94	0	0
95	0	0
96	0	0
97	0	0
98	0	0
99	0	0
100	0	0
101	0	0
102	0	0
103	0	0
104	0	0
105	0	0
106	0	0
107	0	0
108	0	0
109	0	0
110	0	0
111	0	0
112	0	0
113	0	0
114	0	0
115	0	0
116	0	0
117	0	0
118	0	0
119	0	0
120	0	0
121	0	0
122	0	0
123	0	0
124	0	0
125	0	0
126	0	0
127	0	0
128	0	0
129	0	0
130	0	0
131	0	0
132	0	0
133	0	0
134	0	0
135	0	0
136	0	0
137	0	0
138	0	0
139	0	0
140	0	0
141	0	0
142	0	0
143	0	0
144	0	0
145	0	0
146	0	0
147	0	0
148	0	0
149	0	0
150	0	0
151	0	0
152	0	0
153	0	0
154	0	0
155	0	0
156	0	0
157	0	0
158	0	0
159	0	0
160	0	0
161	0	0
162	0	0
163	0	0
164	0	0
165	0	0
166	0	0
167	0	0
168	0	0
169	0	0
170	0	0
171	0	0
172	0	0
173	0	0
174	0	0
175	0	0
176	0	0
177	0	0
178	0	0
179	0	0
180	0	0
181	0	0
182	0	0
183	0	0
184	0	0
185	0	0
186	0	0
187	0	0
188	0	0
189	0	0
190	0	0
191	0	0
192	0	0
193	0	0
194	0	0
195	0	0
196	0	0
197	0	0
198	0	0
199	0	0
200	0	0
201	0	0
202	0	0
203	0	0
204	0	0
205	0	0
206	0	0
207	0	0
208	0	0
209	0	0
210	0	0
211	0	0
212	0	0
213	0	0
214	0	0
215	0	0
216	0	0
217	0	0
218	0	0
219	0	0
220	0	0
221	0	0
222	0	0
223	0	0
224	0	0
225	0	0
226	0	0
227	0	0
228	0	0
229	0	0
230	0	0
231	0	0
232	0	0
233	0	0
234	0	0
235	0	0
236	0	0
237	0	0
238	0	0
239	0	0
240	0	0
241	0	0
242	0	0
243	0	0
244	0	0
245	0	0
246	0	0
247	0	0
248	0	0
249	0	0
250	0	0
251	0	0
252	0	0
253	0	0
254	0	0
255	0	0
256	0	0
257	0	0
258	0	0
259	0	0
260	0	0
261	0	0
262	0	0
263	0	0
264	0	0
265	0	0
266	0	0
267	0	0
268	0	0
269	0	0
270	0	0
271	0	0
272	0	0
273	0	0
274	0	0
275	0	0
276	0	0
277	0	0
278	0	0
279	0	0
280	0	0
281	0	0
282	0	0
283	0	0
284	0	0
285	0	0
286	0	0
287	0	0
288	0	0
289	0	0
290	0	0
291	0	0
292	0	0
293	0	0
294	0	0
295	0	0
296	0	0
297	0	0
298	0	0
299	0	0
300	0	0
301	0	0
302	0	0
303	0	0
304	0	0
305	0	0
306	0	0
307	0	0
308	0	0
309	0	0
310	0	0
311	0	0
312	0	0
313	0	0
314	0	0
315	0	0
316	0	0
317	0	0
318	0	0
319	0	0
320	0	0
321	0	0
322	0	0
323	0	0
324	0	0
325	0	0
326	0	0
327	0	0
328	0	0
329	0	0
330	0	0
331	0	0
332	0	0
333	0	0
334	0	0
335	0	0
336	0	0
337	0	0
338	0	0
339	0	0
340	0	0
341	0	0
342	0	0
343	0	0
344	0	0
345	0	0
346	0	0
347	0	0
348	0	0
349	0	0
350	0	0
351	0	0
352	0	0
353	0	0
354	0	0
355	0	0
356	0	0
357	0	0
358	0	0
359	0	0
360	0	0
361	0	0
362	0	0
363	0	0
364	0	0
365	0	0
366	0	0
367	0	0
368	0	0
369	0	0
370	0	0
371	0	0
372	0	0
373	0	0
374	0	0
375	0	0
376	0	0
377	0	0
378	0	0
379	0	0
380	0	0
381	0	0
382	0	0
383	0	0
384	0	0
385	0	0
386	0	0
387	0	0
388	0	0
389	0	0
390	0	0
391	0	0
392	0	0
393	0	0
394	0	0
395	0	0
396	0	0
397	0	0
398	0	0
399	0	0
400	0	0
401	0	0
402	0	0
403	0	0
404	0	0
405	0	0
406	0	0
407	0	0
408	0	0
409	0	0
410	0	0
411	0	0
412	0	0
413	0	0
414	0	0
415	0	0
416	0	0
417	0	0
418	0	0
419	0	0
420	0	0
421	0	0
422	0	0
423	0	0
424	0	0
425	0	0
426	0	0
427	0	0
428	0	0
429	0	0
430	0	0
431	0	0
432	0	0
433	0	0
434	0	0
435	0	0
436	0	0
437	0	0
438	0	0
439	0	0
440	0	0
441	0	0
442	0	0
443	0	0
444	0	0
445	0	0
446	0	0
447	0	0
448	0	0
449	0	0
450	0	0
451	0	0
452	0	0
453	0	0
454	0	0
455	0	0
456	0	0
457	0	0
458	0	0
459	0	0
460	0	0
461	0	0
462	0	0
463	0	0
464	0	0
465	0	0
466	0	0
467	0	0
468	0	0
469	0	0
470	0	0
471	0	0
472	0	0
473	0	0
474	0	0
475	0	0
476	0	0
477	0	0
478	0	0
479	0	0
480	0	0
481	0	0
482	0	0
483	0	0
484	0	0
485	0	0
486	0	0
487	0	0
488	0	0
489	0	0
490	0	0
491	0	0
492	0	0
493	0	0
494	0	0
495	0	0
496	0	0
497	0	0
498	0	0
499	0	0
500	0	0
501	0	0
502	0	0
503	0	0
504	0	0
505	0	0
506	0	0
507	0	0
508	0	0
509	0	0
510	0	0
511	0	0
512	0	0
513	0	0
514	0	0
515	0	0
516	0	0
517	0	0
518	0	0
519	0	0
520	0	0
521	0	0
522	0	0
523	0	0
524	0	0
525	0	0
526	0	0
527	0	0
528	0	0
529	0	0
530	0	0
531	0	0
532	0	0
533	0	0
534	0	0
535	0	0
536	0	0
537	0	0
538	0	0
539	0	0
540	0	0
541	0	0
542	0	0
543	0	0
544	0	0
545	0	0
546	0	0
547	0	0
548	0	0
549	0	0
550	0	0
551	0	0
552	0	0
553	0	0
554	0	0
555	0	0
556	0	0
557	0	0
558	0	0
559	0	0
560	0	0
561	0	0
562	0	0
563	0	0
564	0	0
565	0	0
566	0	0
567	0	0
568	0	0
569	0	0
570	0	0
571	0	0
572	0	0
573	0	0
574	0	0
575	0	0
576	0	0
577	0	0
578	0	0
579	0	0
580	0	0
581	0	0
582	0	0
583	0	0
584	0	0
585	0	0
586	0	0
587	0	0
588	0	0
589	0	0
590	0	0
591	0	0
592	0	0
593	0	0
594	0	0
595	0	0
596	0	0
597	0	0
598	0	0
599	0	0
600	0	0
601	0	0
602	0	0
603	0	0
604	0	0
605	0	0
606	0	0
607	0	0
608	0	0
609	0	0
610	0	0
611	0	0
612	0	0
613	0	0
614	0	0
615	0	0
616	0	0
617	0	0
618	0	0
619	0	0
620	0	0
621	0	0
622	0	0
623	0	0
624	0	0
625	0	0
626	0	0
627	0	0
628	0	0
629	0	0
630	0	0
631	0	0
632	0	0
633	0	0
634	0	0
635	0	0
636	0	0
637	0	0
638	0	0
639	0	0
640	0	0
641	0	0
642	0	0
643	0	0
644	0	0
645	0	0
646	0	0
647	0	0
648	0	0
649	0	0
650	0	0
651	0	0
652	0	0
653	0	0
654	0	0
655	0	0
656	0	0
657	0	0
658	0	0
659	0	0
660	0	0
661	0	0
662	0	0
663	0	0
664	0	0
665	0	0
666	0	0
667	0	0
668	0	0
669	0	0
670	0	0
671	0	0
672	0	0
673	0	0
674	0	0
675	0	0
676	0	0
677	0	0
678	0	0
679	0	0
680	0	0
681	0	0
682	0	0
683	0	0
684	0	0
685	0	0
686	0	0
687	0	0
688	0	0
689	0	0
690	0	0
691	0	0
692	0	0
693	0	0
694	0	0
695	0	0
696	0	0
697	0	0
698	0	0
699	0	0
700	0	0

## Sheet: Desc_HID7
1	0	0
2	0	0
3	0	0
4	0	0
5	0	0
6	0	0
7	0	0
8	0	0
9	0	0
10	0	0
11	0	0
12	0	0
13	0	0
14	0	0
15	0	0
16	0	0
17	0	0
18	0	0
19	0	0
20	0	0
21	0	0
22	0	0
23	0	0
24	0	0
25	0	0
26	0	0
27	0	0
28	0	0
29	0	0
30	0	0
31	0	0
32	0	0
33	0	0
34	0	0
35	0	0
36	0	0
37	0	0
38	0	0
39	0	0
40	0	0
41	0	0
42	0	0
43	0	0
44	0	0
45	0	0
46	0	0
47	0	0
48	0	0
49	0	0
50	0	0
51	0	0
52	0	0
53	0	0
54	0	0
55	0	0
56	0	0
57	0	0
58	0	0
59	0	0
60	0	0
61	0	0
62	0	0
63	0	0
64	0	0
65	0	0
66	0	0
67	0	0
68	0	0
69	0	0
70	0	0
71	0	0
72	0	0
73	0	0
74	0	0
75	0	0
76	0	0
77	0	0
78	0	0
79	0	0
80	0	0
81	0	0
82	0	0
83	0	0
84	0	0
85	0	0
86	0	0
87	0	0
88	0	0
89	0	0
90	0	0
91	0	0
92	0	0
93	0	0
94	0	0
95	0	0
96	0	0
97	0	0
98	0	0
99	0	0
100	0	0
101	0	0
102	0	0
103	0	0
104	0	0
105	0	0
106	0	0
107	0	0
108	0	0
109	0	0
110	0	0
111	0	0
112	0	0
113	0	0
114	0	0
115	0	0
116	0	0
117	0	0
118	0	0
119	0	0
120	0	0
121	0	0
122	0	0
123	0	0
124	0	0
125	0	0
126	0	0
127	0	0
128	0	0
129	0	0
130	0	0
131	0	0
132	0	0
133	0	0
134	0	0
135	0	0
136	0	0
137	0	0
138	0	0
139	0	0
140	0	0
141	0	0
142	0	0
143	0	0
144	0	0
145	0	0
146	0	0
147	0	0
148	0	0
149	0	0
150	0	0
151	0	0
152	0	0
153	0	0
154	0	0
155	0	0
156	0	0
157	0	0
158	0	0
159	0	0
160	0	0
161	0	0
162	0	0
163	0	0
164	0	0
165	0	0
166	0	0
167	0	0
168	0	0
169	0	0
170	0	0
171	0	0
172	0	0
173	0	0
174	0	0
175	0	0
176	0	0
177	0	0
178	0	0
179	0	0
180	0	0
181	0	0
182	0	0
183	0	0
184	0	0
185	0	0
186	0	0
187	0	0
188	0	0
189	0	0
190	0	0
191	0	0
192	0	0
193	0	0
194	0	0
195	0	0
196	0	0
197	0	0
198	0	0
199	0	0
200	0	0
201	0	0
202	0	0
203	0	0
204	0	0
205	0	0
206	0	0
207	0	0
208	0	0
209	0	0
210	0	0
211	0	0
212	0	0
213	0	0
214	0	0
215	0	0
216	0	0
217	0	0
218	0	0
219	0	0
220	0	0
221	0	0
222	0	0
223	0	0
224	0	0
225	0	0
226	0	0
227	0	0
228	0	0
229	0	0
230	0	0
231	0	0
232	0	0
233	0	0
234	0	0
235	0	0
236	0	0
237	0	0
238	0	0
239	0	0
240	0	0
241	0	0
242	0	0
243	0	0
244	0	0
245	0	0
246	0	0
247	0	0
248	0	0
249	0	0
250	0	0
251	0	0
252	0	0
253	0	0
254	0	0
255	0	0
256	0	0
257	0	0
258	0	0
259	0	0
260	0	0
261	0	0
262	0	0
263	0	0
264	0	0
265	0	0
266	0	0
267	0	0
268	0	0
269	0	0
270	0	0
271	0	0
272	0	0
273	0	0
274	0	0
275	0	0
276	0	0
277	0	0
278	0	0
279	0	0
280	0	0
281	0	0
282	0	0
283	0	0
284	0	0
285	0	0
286	0	0
287	0	0
288	0	0
289	0	0
290	0	0
291	0	0
292	0	0
293	0	0
294	0	0
295	0	0
296	0	0
297	0	0
298	0	0
299	0	0
300	0	0
301	0	0
302	0	0
303	0	0
304	0	0
305	0	0
306	0	0
307	0	0
308	0	0
309	0	0
310	0	0
311	0	0
312	0	0
313	0	0
314	0	0
315	0	0
316	0	0
317	0	0
318	0	0
319	0	0
320	0	0
321	0	0
322	0	0
323	0	0
324	0	0
325	0	0
326	0	0
327	0	0
328	0	0
329	0	0
330	0	0
331	0	0
332	0	0
333	0	0
334	0	0
335	0	0
336	0	0
337	0	0
338	0	0
339	0	0
340	0	0
341	0	0
342	0	0
343	0	0
344	0	0
345	0	0
346	0	0
347	0	0
348	0	0
349	0	0
350	0	0
351	0	0
352	0	0
353	0	0
354	0	0
355	0	0
356	0	0
357	0	0
358	0	0
359	0	0
360	0	0
361	0	0
362	0	0
363	0	0
364	0	0
365	0	0
366	0	0
367	0	0
368	0	0
369	0	0
370	0	0
371	0	0
372	0	0
373	0	0
374	0	0
375	0	0
376	0	0
377	0	0
378	0	0
379	0	0
380	0	0
381	0	0
382	0	0
383	0	0
384	0	0
385	0	0
386	0	0
387	0	0
388	0	0
389	0	0
390	0	0
391	0	0
392	0	0
393	0	0
394	0	0
395	0	0
396	0	0
397	0	0
398	0	0
399	0	0
400	0	0
401	0	0
402	0	0
403	0	0
404	0	0
405	0	0
406	0	0
407	0	0
408	0	0
409	0	0
410	0	0
411	0	0
412	0	0
413	0	0
414	0	0
415	0	0
416	0	0
417	0	0
418	0	0
419	0	0
420	0	0
421	0	0
422	0	0
423	0	0
424	0	0
425	0	0
426	0	0
427	0	0
428	0	0
429	0	0
430	0	0
431	0	0
432	0	0
433	0	0
434	0	0
435	0	0
436	0	0
437	0	0
438	0	0
439	0	0
440	0	0
441	0	0
442	0	0
443	0	0
444	0	0
445	0	0
446	0	0
447	0	0
448	0	0
449	0	0
450	0	0
451	0	0
452	0	0
453	0	0
454	0	0
455	0	0
456	0	0
457	0	0
458	0	0
459	0	0
460	0	0
461	0	0
462	0	0
463	0	0
464	0	0
465	0	0
466	0	0
467	0	0
468	0	0
469	0	0
470	0	0
471	0	0
472	0	0
473	0	0
474	0	0
475	0	0
476	0	0
477	0	0
478	0	0
479	0	0
480	0	0
481	0	0
482	0	0
483	0	0
484	0	0
485	0	0
486	0	0
487	0	0
488	0	0
489	0	0
490	0	0
491	0	0
492	0	0
493	0	0
494	0	0
495	0	0
496	0	0
497	0	0
498	0	0
499	0	0
500	0	0
501	0	0
502	0	0
503	0	0
504	0	0
505	0	0
506	0	0
507	0	0
508	0	0
509	0	0
510	0	0
511	0	0
512	0	0
513	0	0
514	0	0
515	0	0
516	0	0
517	0	0
518	0	0
519	0	0
520	0	0
521	0	0
522	0	0
523	0	0
524	0	0
525	0	0
526	0	0
527	0	0
528	0	0
529	0	0
530	0	0
531	0	0
532	0	0
533	0	0
534	0	0
535	0	0
536	0	0
537	0	0
538	0	0
539	0	0
540	0	0
541	0	0
542	0	0
543	0	0
544	0	0
545	0	0
546	0	0
547	0	0
548	0	0
549	0	0
550	0	0
551	0	0
552	0	0
553	0	0
554	0	0
555	0	0
556	0	0
557	0	0
558	0	0
559	0	0
560	0	0
561	0	0
562	0	0
563	0	0
564	0	0
565	0	0
566	0	0
567	0	0
568	0	0
569	0	0
570	0	0
571	0	0
572	0	0
573	0	0
574	0	0
575	0	0
576	0	0
577	0	0
578	0	0
579	0	0
580	0	0
581	0	0
582	0	0
583	0	0
584	0	0
585	0	0
586	0	0
587	0	0
588	0	0
589	0	0
590	0	0
591	0	0
592	0	0
593	0	0
594	0	0
595	0	0
596	0	0
597	0	0
598	0	0
599	0	0
600	0	0
601	0	0
602	0	0
603	0	0
604	0	0
605	0	0
606	0	0
607	0	0
608	0	0
609	0	0
610	0	0
611	0	0
612	0	0
613	0	0
614	0	0
615	0	0
616	0	0
617	0	0
618	0	0
619	0	0
620	0	0
621	0	0
622	0	0
623	0	0
624	0	0
625	0	0
626	0	0
627	0	0
628	0	0
629	0	0
630	0	0
631	0	0
632	0	0
633	0	0
634	0	0
635	0	0
636	0	0
637	0	0
638	0	0
639	0	0
640	0	0
641	0	0
642	0	0
643	0	0
644	0	0
645	0	0
646	0	0
647	0	0
648	0	0
649	0	0
650	0	0
651	0	0
652	0	0
653	0	0
654	0	0
655	0	0
656	0	0
657	0	0
658	0	0
659	0	0
660	0	0
661	0	0
662	0	0
663	0	0
664	0	0
665	0	0
666	0	0
667	0	0
668	0	0
669	0	0
670	0	0
671	0	0
672	0	0
673	0	0
674	0	0
675	0	0
676	0	0
677	0	0
678	0	0
679	0	0
680	0	0
681	0	0
682	0	0
683	0	0
684	0	0
685	0	0
686	0	0
687	0	0
688	0	0
689	0	0
690	0	0
691	0	0
692	0	0
693	0	0
694	0	0
695	0	0
696	0	0
697	0	0
698	0	0
699	0	0
700	0	0

[truncated: 26 more sheets: Mixed Models_HID, Desc_HID8, Desc_HID9, Desc_HID10, Desc_HID11, Desc_HID12, Desc_HID13, Desc_HID14, Desc_HID15, Desc_HID16, Desc_HID17, Desc_HID18, Desc_HID19, Desc_HID20, Desc_HID21, Desc_HID22, Desc_HID23, Desc, Desc_HID, Desc_HID1 …]
